# Supplementary material for: RNA-Seq analysis of the multipartite genome of Rhizobium etli CE3 shows different replicon contributions under heat and saline shock
Source: BMC Genomics. 2014 Sep 8;15(1):770. doi: 10.1186/1471-2164-15-770 (PMC4167512; doi:10.1186/1471-2164-15-770)
Supplement: Supplementary file 3 — Additional file 3: The Gen ID and COG designations of the genes that were up- and down-regulated in R. etli under heat and saline shock conditions. (XLSX 82 KB) [file 12864_2014_6445_MOESM3_ESM.xlsx]

## Sheet: Hoja1
#																#
## Gamaliel López-Leal																## Gamaliel López-Leal
### UP-REGULATED GENES SETS / ID/COG/PRODUCT																### DOWN-REGULATED GENES SETS / ID/COG/PRODUCT
COGJ/Heat Shock	Transation/Heat Shock			COGK/Saline Shock	Transcription/Saline Shock			COGJ/Heat-Saline Shock	Transation/Heat-Saline Shock							COGJ/heat shock	Transation/heat shock			COGJ/saline shock	Transation/saline shock			COGJ/heat-saline shock	Transation
Id/Heat Shock	Locus_tag/Heat Shock	COG/Heat Shock	Product/Heat Shock	Id/Saline Shock	Locus_tag/Saline Shock	COG/Saline Shock	Product/Saline Shock	Id/Heat-Saline Shock	Locus_tag/Heat-Saline Shock	COG/Heat-Saline Shock	Product/Heat-Saline Shock					Id/heat shock	locus_tag/heat shock	COG/heat shock	product/heat shock	Id/saline shock	locus_tag/saline shock	COG/saline shock	product/saline shock	Id/heat-saline shock	locus_tag/heat-saline shock	COG/heat-saline shock	product/heat-saline shock
RHE_PC00150	-	COG0442J	hypothetical protein	RHE_CH00514	phoB	COG0745TK	phosphate regulon, two-component response regulator protein	RHE_PA00158	traCa	COG0094J	conjugal transfer protein TraC					RHE_CH00097	rpsA	COG0539J	30S ribosomal protein S1	RHE_CH00322	gshB	COG0189HJ	glutathione synthetase	RHE_CH01437	rplI	COG0359J	50S ribosomal protein L9
RHE_PE00253	-	COG0480J,COG1190J	hypothetical protein	RHE_CH00560	cspA1	COG1278K	cold shock protein	COGK/Heat-Saline Shock	Transcription/Heat-Saline Shock							RHE_CH00112	rpsO	COG0184J	30S ribosomal protein S15	RHE_CH01570	rpsI	COG0103J	30S ribosomal protein S9	RHE_CH01666	rplL	COG0222J	50S ribosomal protein L7/L12
COGK/Heat Shock	Transcription/Heat Shock			RHE_CH00561	-	COG1846K	MarR family transcriptional regulator	Id/Heat-Saline Shock	Locus_tag/Heat-Saline Shock	COG/Heat-Saline Shock	Product/Heat-Saline Shock					RHE_CH00115	rbfA	COG0858J	ribosome-binding factor A	RHE_CH04109	-	COG0144J	RNA methyltransferase - sun protein	RHE_CH01691	rplR	COG0256J	50S ribosomal protein L18
Id/Heat Shock	Locus_tag/Heat Shock	COG/Heat Shock	Product/Heat Shock	RHE_CH00796	-	COG0583K	LysR family transcriptional regulator	RHE_CH00344	-	COG0583K	LysR family transcriptional regulator					RHE_CH00116	infB	COG0532J	translation initiation factor IF-2	COGK/saline shock	Transcription/saline shock			RHE_CH03959	rpsP	COG0228J	30S ribosomal protein S16
RHE_CH00250	-	COG1396K	LacI family transcription regulator	RHE_CH01118	-	COG1595K	ECF subfamily RNA polymerase sigma factor	RHE_CH03353	-	COG0583K	LysR family transcriptional regulator					RHE_CH00262	rplT	COG0292J	50S ribosomal protein L20	Id/saline shock	locus_tag/saline shock	COG/saline shock	product/saline shock	RHE_CH04065	-	COG1670J	putative acetyltransferase protein
RHE_CH00455	-	COG1309K	TetR family transcriptional regulator	RHE_CH01294	ragA	COG0745TK	two-component response regulator protein	RHE_CH03675	-	COG1737K	putative transcriptional regulator protein					RHE_CH00357	rpsT	COG0268J	30S ribosomal protein S20	RHE_CH02757	-	COG2207K	AraC family transcriptional regulator	COGK/heat-saline shock	Transcription/heat-saline shock
RHE_CH00461	-	COG1309K	TetR family transcriptional regulator	RHE_CH03320	-	COG0745TK	two-component response regulator protein	RHE_PA00141	-	COG0827L,COG4646KL	DNA methylase					RHE_CH00438	rnpA	COG0594J	ribonuclease P	RHE_CH03089	nolRch	COG0640K	ArsR family transcriptional regulator	Id/heat-saline shock	locus_tag/heat-saline shock	COG/heat-saline shock	product/heat-saline shock
RHE_CH00526	-	COG1309K	TetR family transcriptional regulator	RHE_CH03672	-	COG1309K	TetR family transcriptional regulator	RHE_PB00134	-	COG1609K	LacI family transcriptional regulator					RHE_CH00439	rpmH	COG0230J	50S ribosomal protein L34	RHE_CH03358	-	COG1846K	MarR family transcriptional regulator	RHE_PD00067	-	COG1396K	putative transcriptional regulator protein
RHE_CH00856	-	COG1414K	IclR family transcriptional regulator	RHE_CH03850	-	COG1522K	putative transcriptional regulator protein	RHE_PC00158	-	COG1522K	AsnC family transcriptional regulator					RHE_CH01171	rpsU	COG0828J	30S ribosomal protein S21	RHE_PF00325	-	COG0317TK	hypothetical protein	COGD/heat-saline shock	Cell cycle control, mitosis and meiosis/heat-saline shock
RHE_CH00909	-	COG1733K	putative transcriptional regulator protein	RHE_CH04026	rpoH2	COG0568K	RNA polymerase factor sigma-32	COGL/Heat-Saline Shock	Replication, recombination and repair/Heat-Saline Shock							RHE_CH01528	-	COG2913J	hypothetical protein	COGL/saline shock	Replication, recombination and repair/saline shock			Id/heat-saline shock	locus_tag/heat-saline shock	COG/heat-saline shock	product/heat-saline shock
RHE_CH01019	-	COG1309K	TetR family transcriptional regulator	RHE_CH04029	-	COG1846K	MarR family transcriptional regulator	Id/Heat-Saline Shock	Locus_tag/Heat-Saline Shock	COG/Heat-Saline Shock	Product/Heat-Saline Shock					RHE_CH01634	rpmG	COG0267J	50S ribosomal protein L33	Id/saline shock	locus_tag/saline shock	COG/saline shock	product/saline shock	RHE_CH03802	ftsE	COG2884D	cell-division ATP-binding protein
RHE_CH01175	-	COG1846K	MarR family transcriptional regulator	RHE_PD00235	-	COG1396K	hypothetical protein	RHE_PA00002	intA	COG0582L	site-specific integrase protein					RHE_CH01645	rne	COG1530J	ribonuclease E protein	RHE_CH00287	-	COG0350L	methylated-DNA-[protein]-cysteine S-methyltransferase protein	COGT/heat-saline shock	Signal transduction mechanisms/heat-saline shock
RHE_CH01552	-	COG1940KG	ROK family transcriptional regulator	COGL/Saline Shock	Replication, recombination and repair/Saline Shock			RHE_PA00008	-	COG1484L	IS21 family insertion sequence ATP-binding protein					RHE_CH01663	rplK	COG0080J	50S ribosomal protein L11	RHE_CH02252	-	COG2827L	putative endonuclease protein	Id/heat-saline shock	locus_tag/heat-saline shock	COG/heat-saline shock	product/heat-saline shock
RHE_CH02284	-	COG1167KE	GntR family transcriptional regulator	Id/Saline Shock	Locus_tag/Saline Shock	COG/Saline Shock	Product/Saline Shock	RHE_PA00009	-	COG4584L	IS21/IS408/IS1162 insertion sequence transposase protein					RHE_CH01664	rplA	COG0081J	50S ribosomal protein L1	COGV/saline shock	Defense mechanisms/saline shock			RHE_CH03823	-	COG0271T	putative transcriptional regulator protein
RHE_CH02578	-	COG1733K	hypothetical protein	RHE_CH00358	dnaA	COG0593L	chromosomal replication initiation protein	RHE_PA00071	-	COG3385L	IS4 insertion sequence transposase protein					RHE_CH01665	rplJ	COG0244J	50S ribosomal protein L10	Id/saline shock	locus_tag/saline shock	COG/saline shock	product/saline shock	RHE_CH04006	-	COG0834ET	amino acid ABC transporter substrate-binding protein
RHE_CH02764	-	COG0454KR,COG1846K	MarR family transcriptional regulator	RHE_PA00159	traAa	COG0507L	Dtr system oriT relaxase	RHE_PA00074	-	COG2963L	IS3 family insertion sequence transposase protein					RHE_CH01678	rplB	COG0090J	50S ribosomal protein L2	RHE_CH03348	mexF1	COG0841V	multidrug-efflux system, acriflavin resistance protein	COGM/heat-saline shock	Cell wall/membrane biogenesis/heat-saline shock
RHE_CH03720	-	COG0789K	MerR family transcriptional regulator	RHE_PE00209	-	COG3569L	DNA topoisomerase I protein	RHE_PA00130	-	COG0188L	hypothetical protein					RHE_CH01679	rpsS	COG0185J	30S ribosomal protein S19	COGT/saline shock	Signal transduction mechanisms/saline shock			Id/heat-saline shock	locus_tag/heat-saline shock	COG/heat-saline shock	product/heat-saline shock
RHE_CH03845	-	COG1609K	LacI family transcriptional regulator	COGV/Saline Shock	Defense mechanisms/Saline Shock			RHE_PA00137	-	COG2801L	putative insertion sequence transposase protein					RHE_CH01680	rplV	COG0091J	50S ribosomal protein L22	Id/saline shock	locus_tagv	COG/saline shock	product/saline shock	RHE_CH00689	-	COG3951MNO	hypothetical protein
RHE_CH04035	-	COG2188K	GntR family transcriptional regulator	Id/Saline Shock	Locus_tag/Saline Shock	COG/Saline Shock	Product/Saline Shock	RHE_PA00141	-	COG0827L,COG4646KL	DNA methylase					RHE_CH01681	rpsC	COG0092J	30S ribosomal protein S3	RHE_PF00325	-	COG0317TK	hypothetical protein	COGU/heat-saline shock	Intracellular trafficking and secretion/heat-saline shock
RHE_PA00143	-	COG1475K	plasmid partitioning protein	RHE_CH04096	-	COG0577V	hypothetical protein	COGV/Heat-Saline Shock	Defense mechanisms/Heat-Saline Shock							RHE_CH01682	rplP	COG0197J	50S ribosomal protein L16	COGM/saline shock	Cell wall/membrane biogenesis/saline shock			Id/heat-saline shock	locus_tag/heat-saline shock	COG/heat-saline shock	product/heat-saline shock
RHE_PB00075	-	COG2390K	CRP family transcriptional regulator	COGT/Saline Shock	Signal transduction mechanisms/Saline Shock			Id/Heat-Saline Shock	Locus_tag/Heat-Saline Shock	COG/Heat-Saline Shock	Product/Heat-Saline Shock					RHE_CH01683	rpmC	COG0255J	50S ribosomal protein L29	Id/saline shock	locus_tag/saline shock	COG/saline shock	product/saline shock	RHE_CH00652	fliN	COG1886NU	flagellar motor switch protein
RHE_PC00046	-	COG1733K	hypothetical protein	Id/Saline Shock	Locus_tag/Saline Shock	COG/Saline Shock	Product/Saline Shock	RHE_CH01304	-	COG0841V	AcrB/AcrD/AcrF family multidrug efflux protein					RHE_CH01684	rpsQ	COG0186J	30S ribosomal protein S17	RHE_CH02859	-	COG0741M	transglycosylase protein	COGO/heat-saline shock	Posttranslational modification, protein turnover, chaperones/heat-saline shock
RHE_PD00082	-	COG1802K	GntR family transcriptional regulator	RHE_CH00440	mcpT	COG0840NT	methyl-accepting chemotaxis protein	COGT/Heat-Saline Shock	Signal transduction mechanisms/Heat-Saline Shock							RHE_CH01692	rpsE	COG0098J	30S ribosomal protein S5	RHE_CH04036	glmS2	COG2222M	glucosamine--fructose-6-phosphate aminotransferase protein	Id/heat-saline shock	locus_tag/heat-saline shock	COG/heat-saline shock	product/heat-saline shock
RHE_PD00353	-	COG1475K	plasmid partitioning protein RepBd	RHE_CH01294	ragA	COG0745TK	two-component response regulator protein	Id/Heat-Saline Shock	Locus_tag/Heat-Saline Shock	COG/Heat-Saline Shock	Product/Heat-Saline Shock					RHE_CH01694	rplO	COG0200J	50S ribosomal protein L15	RHE_PE00102	-	COG4948MR	hypothetical protein	RHE_CH00518	hslO	COG1281O	Hsp33-like chaperonin
RHE_PE00290	-	COG1349KG	DeoR family transcriptional regulator	RHE_CH01295	ragB	COG0642T	two-component sensor histidine kinase protein	RHE_PA00179	traIa	COG3916TQ	putative autoinducer synthesis protein					RHE_CH01697	rpsM	COG0099J	30S ribosomal protein S13	COGU/saline shock	Intracellular trafficking and secretion/saline shock			RHE_CH00689	-	COG3951MNO	hypothetical protein
RHE_PE00447	-	COG1609K,COG1879G	LacI family transcription regulator	RHE_CH03320	-	COG0745TK	two-component response regulator protein	RHE_PE00177	-	COG0457R,COG2114T	adenylate cyclase protein					RHE_CH01698	rpsK	COG0100J	30S ribosomal protein S11	Id/saline shock	locus_tag/saline shock	COG/saline shock	product/saline shock	COGC/heat-saline shock	Energy production and conversion/heat-saline shock
RHE_PF00095	-	COG1802K	GntR family transcriptional regulator	RHE_PC00008	-	COG0834ET	amino acid ABC transporter substrate-binding protein	COGU/Heat-Saline Shock	Intracellular trafficking and secretion/Heat-Saline Shock							RHE_CH01700	rplQ	COG0203J	50S ribosomal protein L17	RHE_CH00660	fliE	COG1677NU	flagellar hook-basal body protein FliE	Id/heat-saline shock	locus_tag/heat-saline shock	COG/heat-saline shock	product/heat-saline shock
RHE_PF00145	-	COG0583K	LysR family transcriptional regulator	RHE_PE00024	-	COG0642T,COG0784T,COG2202T	two-component sensor histidine kinase/response regulator hybrid protein	Id/Heat-Saline Shock	Locus_tag/Heat-Saline Shock	COG/Heat-Saline Shock	Product/Heat-Saline Shock					RHE_CH01913	rpsB	COG0052J	30S ribosomal protein S2	RHE_CH00879	sohB	COG0616OU	protease protein	RHE_CH00865	atpE	COG0636C	F0F1 ATP synthase subunit C
RHE_PF00235	-	COG2186K	GntR family transcriptional regulator	COGM/Saline Shock	Cell wall/membrane biogenesis/Saline Shock			RHE_PA00068	virD2	COG3843U	type IV secretion system T-DNA border endonuclease VirD2					RHE_CH01914	tsf	COG0264J	elongation factor Ts	RHE_CH01587	clpP	COG0740OU	ATP-dependent Clp protease proteolytic subunit	RHE_PF00515	norC	COG2010C	nitric oxide reductase protein
RHE_PF00306	-	COG2186K	GntR family transcriptional regulator	Id/Saline Shock	Locus_tag/Saline Shock	COG/Saline Shock	Product/Saline Shock	RHE_PA00174	trbJ	COG5314U	conjugal transfer protein TrbJ					RHE_CH02879	-	COG0251J	putative translation initiation inhibitor protein	RHE_CH01823	tatA	COG1826U	twin arginine translocase protein A	COGG/heat-saline shock	Carbohydrate transport and metabolism/heat-saline shock
RHE_PF00467	-	COG2207K	AraC family transcriptional regulator	RHE_CH01305	-	COG0845M	HlyD family protein secretion protein	RHE_PA00176	trbD	COG5268NU	conjugal transfer protein TrbD					RHE_CH03025	rplY	COG1825J	50S ribosomal protein L25/general stress protein Ctc	RHE_CH01824	tatB	COG1826U	sec-independent translocase	Id/heat-saline shock	locus_tag/heat-saline shock	COG/heat-saline shock	product/heat-saline shock
COGL/Heat Shock	Replication, recombination and repair/Heat Shock			RHE_CH02813	-	COG0845M	HlyD family protein secretion protein	RHE_PA00178	trbB	COG4962U	conjugal transfer protein TrbB					RHE_CH03506	rpmE	COG0254J	50S ribosomal protein L31	COGOv	Posttranslational modification, protein turnover, chaperones/saline shock			RHE_CH00703	pgl	COG0363G	6-phosphogluconolactonase protein
Id/Heat Shock	Locus_tag/Heat Shock	COG/Heat Shock	Product/Heat Shock	RHE_PE00373	-	COG2335M	symbiotically induced surface protein	RHE_PD00150	-	COG3736U	transport secretion system IV, VirB8 protein					RHE_CH03607	rpsU	COG0828J	30S ribosomal protein S21	Id/saline shock	locus_tag/saline shock	COG/saline shock	product/saline shock	RHE_CH00704	zwf1	COG0364G	glucose-6-phosphate 1-dehydrogenase
RHE_CH01731	xthA1	COG0708L	exodeoxyribonuclease III protein	RHE_PF00285	-	COG0845M	HlyD family protein secretion protein	COGO/Heat-Saline Shock	Posttranslational modification, protein turnover, chaperones/Heat-Saline Shock							RHE_CH03960	rimM	COG0806J	16S rRNA-processing protein RimM	RHE_CH00025	trxA1	COG0526OC	thioredoxin protein	COGE/heat-saline shock	Amino acid transport and metabolism/heat-saline shock
RHE_PA00081	-	COG1484L	IS21 family insertion sequence ATP-binding protein	COGN/Saline Shock	Cell motility/Saline Shock			Id/Heat-Saline Shock	Locus_tag/Heat-Saline Shock	COG/Heat-Saline Shock	Product/Heat-Saline Shock					RHE_CH04015	rpmF	COG0333J	50S ribosomal protein L32	RHE_CH00048	hslV	COG5405O	ATP-dependent protease peptidase subunit	Id/heat-saline shock	locus_tag/heat-saline shock	COG/heat-saline shock	product/heat-saline shock
RHE_PD00123	-	COG3436L	insertion sequence transposase protein	Id/Saline Shock	Locus_tag/Saline Shock	COG/Saline Shock	Product/Saline Shock	RHE_CH03947	ccmB	COG2386O	heme ABC transporter, permease protein (involved in cytochrome-c biogenesis)					COGK/heat shock	Transcription/heat shock			RHE_CH00049	hslU	COG1220O	ATP-dependent protease ATP-binding subunit HslU	RHE_CH00605	appD	COG0444EP	oligopeptide ABC transporter, ATP-binding protein
RHE_PD00139	-	COG4227L	conjugal transfer antirestriction protein	RHE_CH00440	mcpT	COG0840NT	methyl-accepting chemotaxis protein	COGC/Heat-Saline Shock	Energy production and conversion/Heat-Saline Shock							Id/heat shock	locus_tag/heat shock	COG/heat shock	product/heat shock	RHE_CH00144	dnaJ1	COG0484O	DnaJ family molecular chaperone	RHE_CH00608	appB	COG0601EP	oligopeptide ABC transporter, permease protein
RHE_PD00170	-	COG0507L	conjugal transfer protein A	RHE_CH01335	-	COG5622N	hypothetical protein	Id/Heat-Saline Shock	Locus_tag/Heat-Saline Shock	COG/Heat-Saline Shock	Product/Heat-Saline Shock					RHE_CH00142	-	COG1396K	Cro/CI family transcriptional regulator	RHE_CH00145	dnaK	COG0443O	molecular chaperone DnaK	RHE_CH00609	appA	COG0747E	oligopeptide ABC transporter, substrate-binding protein
RHE_PE00252	ligD	COG1793L,COG3285L	ATP-dependent DNA ligase	COGU/Saline Shock	Intracellular trafficking and secretion/Saline Shock			RHE_PA00022	-	COG0371C	putative glycerol 1-phosphate dehydrogenase protein (L-arabinose utilization protein) protein					RHE_CH00435	-	COG1278K	cold shock protein	RHE_CH00365	grpE	COG0576O	molecular chaperone heat shock protein (hsp-70)	RHE_CH01131	cysD	COG0175EH	sulfate adenylyltransferase subunit 2
COGD/Heat Shock	Cell cycle control, mitosis and meiosis/Heat Shock			Id/Saline Shock	Locus_tag/Saline Shock	COG/Saline Shock	Product/Saline Shock	RHE_PA00028	-	COG0240C	putative glycerol-3-phosphate dehydrogenase (NAD(P)+) protein					RHE_CH00678	-	COG0745TK	two-component response regulator protein	RHE_CH00367	hsp	COG0071O	molecular chaperone small heat shock protein	RHE_CH01132	cysH	COG0175EH	phosphoadenosine-phosphosulfate reductase protein
Id/Heat Shock	Locus_tag/Heat Shock	COG/Heat Shock	Product/Heat Shock	RHE_PA00169	trbI	COG2948U	conjugal transfer protein TrbI	RHE_PB00063	-	COG1845C	putative cytochrome c oxidase subunit III protein					RHE_CH01526	nusB	COG0781K	transcription antitermination protein NusB	RHE_CH00381	nifUch1	COG0694O	nitrogen fixation protein	RHE_CH03629	-	COG0019E	ornithine decarboxylase protein
RHE_PA00180	repAa1	COG1192D	plasmid-partitioning protein RepA	RHE_PA00171	trbG	COG3504U	conjugal transfer protein TrbG	RHE_PB00073	-	COG0578C	glycerol-3-phosphate dehydrogenase protein					RHE_CH01534	-	COG0789K	MerR family transcriptional regulator	RHE_CH00828	groEL	COG0459O	chaperonin GroEL	RHE_CH04006	-	COG0834ET	amino acid ABC transporter substrate-binding protein
RHE_PC00232	repAc	COG1192D	plasmid partitioning protein RepAc	RHE_PA00172	trbF	COG3701U	conjugal transfer protein TrbF	RHE_PD00245	-	COG1304C	isopentenyl pyrophosphate isomerase					RHE_CH01667	rpoB	COG0085K	DNA-directed RNA polymerase subunit beta	RHE_CH00829	groES	COG0234O	co-chaperonin GroES	COGH/heat-saline shock	Coenzyme transport and metabolism/heat-saline shock
RHE_PF00170	casA	COG5126TZDR	calcium-binding protein	COGO/Saline Shock	Posttranslational modification, protein turnover, chaperones/Saline Shock			COGG/Heat-Saline Shock	Carbohydrate transport and metabolism/Heat-Saline Shock							RHE_CH01668	rpoC	COG0086K	DNA-directed RNA polymerase subunit beta'	RHE_CH00879	sohB	COG0616OU	protease protein	Id/heat-saline shock	locus_tag/heat-saline shock	COG/heat-saline shock	product/heat-saline shock
COGV/Heat Shock	Defense mechanisms/Heat Shock			Id/Saline Shock	Locus_tag/Saline Shock	COG/Saline Shock	Product/Saline Shock	Id/Heat-Saline Shock	Locus_tag/Heat-Saline Shock	COG/Heat-Saline Shock	Product/Heat-Saline Shock					RHE_CH01699	rpoA	COG0202K	DNA-directed RNA polymerase subunit alpha	RHE_CH01238	groESch2	COG0234O	10 kDa chaperonin, heat shock protein	RHE_CH01131	cysD	COG0175EH	sulfate adenylyltransferase subunit 2
Id/Heat Shock	Locus_tag/Heat Shock	COG/Heat Shock	Product/Heat Shock	RHE_CH01120	degPch1	COG0265O	serine protease DO-like protein	RHE_CH00457	-	COG4101G	hypothetical protein					RHE_CH01885	cspA3	COG1278K	cold shock protein	RHE_CH01239	groEL	COG0459O	chaperonin GroEL	RHE_CH01132	cysH	COG0175EH	phosphoadenosine-phosphosulfate reductase protein
RHE_CH00528	-	COG0841V	cation/multidrug efflux transport protein	RHE_CH01293	degPch2	COG0265O	serine protease DO-like protein	RHE_CH00463	fucUch1	COG4154G	fucose dissimilation pathway protein					RHE_CH02568	cspA4	COG1278K	cold shock protein	RHE_CH01247	msrB	COG0229O	methionine sulfoxide reductase B	COGP/heat-saline shock	Inorganic ion transport and metabolism/heat-saline shock
RHE_CH04000	ndvA	COG1132V	cyclic beta-1,2-glucan ABC transporter	COGC/Saline Shock	Energy production and conversion/Saline Shock			RHE_CH00465	frcB	COG1879G	fructose ABC transporter, substrate-binding protein					RHE_CH02872	-	COG0500QR,COG0640K	ArsR family methyltransferase transcriptional regulator	RHE_CH01587	clpP	COG0740OU	ATP-dependent Clp protease proteolytic subunit	Id/heat-saline shock	locus_tag/heat-saline shock	COGv	product/heat-saline shock
RHE_PC00055	-	COG0841V	efflux cation transporter protein	Id/Saline Shock	Locus_tag/Saline Shock	COG/Saline Shock	Product/Saline Shock	RHE_CH00466	frcC	COG1172G	fructose ABC transporter, permease protein					RHE_CH03258	-	COG1309K	TetR family transcriptional regulator	RHE_CH01589	lon	COG0466O	ATP-dependent protease LA protein	RHE_CH00339	-	COG2807P	cyanate transport protein
RHE_PE00019	-	COG1132V	putative multidrug ABC transporter, ATP-binding protein	RHE_CH02971	dctA	COG1301C	C4-dicarboxylate transporter DctA	RHE_CH00467	frcA	COG1129G	fructose ABC transporter, ATP-binding protein					RHE_CH03722	-	COG3284QK	transcriptional regulator protein	RHE_CH02253	sufB	COG0719O	cysteine desulfurase activator complex subunit SufB	RHE_CH00605	appD	COG0444EP	oligopeptide ABC transporter, ATP-binding protein
COGT/Heat Shock	Signal transduction mechanisms/Heat Shock			RHE_PB00019	glpD	COG0578C	glycerol-3-phosphate dehydrogenase	RHE_CH01555	-	COG1653G	sugar ABC transporter, substrate-binding protein					RHE_CH03767	-	COG0454KR	putative acetyltransferase protein	RHE_CH03571	ibpA	COG0071O	molecular chaperone small heat shock protein	RHE_CH00608	appB	COG0601EP	oligopeptide ABC transporter, permease protein
Id/Heat Shock	Locus_tag/Heat Shock	COG/Heat Shock	Product/Heat Shock	RHE_PB00146	-	COG0667C,COG0673R	oxidoreductase protein	RHE_CH02053	-	COG1653G	sugar ABC transporter, substrate-binding protein					RHE_CH04119	parB	COG1475K	chromosome partitioning protein B	RHE_CH03753	clpB	COG0542O	ATP-dependent Clp protease, ATP-binding subunit protein	RHE_CH00971	-	COG0803P	zinc ABC transporter substrate-binding protein
RHE_PC00009	-	COG0834ET	amino acid ABC transporter substrate-binding protein	COGG/Saline Shock	Carbohydrate transport and metabolism/Saline Shock			RHE_CH02361	-	COG1879G	sugar ABC transporter, substrate-binding protein					RHE_PE00046	-	COG1199KL	hypothetical protein	RHE_CH03762	grxC	COG0695O	glutaredoxin protein	RHE_CH01130	cysN	COG2895P	sulfate adenylyltransferase subunit 1
RHE_PE00077	-	COG0834ET	octopine ABC transporter, substrate-binding protein	Id/Saline Shock	Locus_tag/Saline Shock	COG/Saline Shock	Product/Saline Shock	RHE_CH02453	xynA	COG3507G	beta-xylosidase protein					COGL/heat shock	Replication, recombination and repair/heat shock			RHE_CH03979	trxA2	COG3118O	thioredoxin protein	RHE_CH01960	cysI	COG0155P	sulfite reductase (NADPH) protein
COGM/Heat Shock	Cell wall/membrane biogenesis/Heat Shock			RHE_CH02085	-	COG1879G	sugar ABC transporter, substrate-binding protein	RHE_CH02456	-	COG1082G	hypothetical protein					Id/heat shock	locus_tag/heat shock	COG/heat shock	product/heat shock	RHE_CH04110	htpX2	COG0501O	heat shock protein HtpX	RHE_CH04056	sfuA	COG1840P	iron(III) ABC transporter, substrate-binding protein
Id/Heat Shock	Locus_tag/Heat Shock	COG/Heat Shock	Product/Heat Shock	RHE_CH03165	chvE	COG4213G	xylose ABC transporter, substrate-binding protein	RHE_CH03990	-	COG1172G	sugar ABC transporter, permease protein					RHE_CH00399	ihfB	COG0776L	integration host factor subunit beta	RHE_PB00110	msrAb	COG0225O	methionine sulfoxide reductase A	RHE_PE00259	-	COG1613P	sulfate uptake ABC transporter, substrate-binding protein
RHE_CH00070	-	COG1215M	cellulose synthase protein	RHE_CH04095	-	COG0477GEPR	putative transporter, permease protein	RHE_PA00020	xylBa	COG1070G	xylulokinase protein					RHE_CH00916	-	COG1722L	exodeoxyribonuclease VII small subunit	RHE_PF00330	groEL	COG0459O	chaperonin GroEL	RHE_PF00516	norB	COG3256P	nitric oxide reductase protein
RHE_CH00527	-	COG0845M	HlyD family protein secretion protein	RHE_PB00150	-	COG1653G	sugar ABC transporter, substrate-binding protein	RHE_PB00147	-	COG3839G	sugar ABC transporter, ATP-binding protein					RHE_CH01499	parC	COG0188L	DNA topoisomerase IV subunit A	RHE_PF00472	-	COG0071O	small heat shock protein	COGQ/heat-saline shock	Secondary metabolites biosynthesis, transport and catabolism/heat-saline shock
RHE_CH01029	-	COG0702MG	putative nucleoside-diphosphate-sugar epimerase protein	RHE_PE00008	-	COG3280G	putative maltooligosyl trehalose synthase protein	RHE_PB00148	-	COG0395G	sugar ABC transporter, permease protein					RHE_CH01590	hrm	COG0776L	nucleoid DNA-binding protein	COGC/saline shock	Energy production and conversion/saline shock			Id/heat-saline shock	locus_tag/heat-saline shock	COG/heat-saline shock	product/heat-saline shock
RHE_CH01241	-	COG0438M	putative glycosyltransferase protein	RHE_PE00184	-	COG1653G	putative sugar ABC transporter, ATP-binding protein	RHE_PC00078	ugpBc	COG1653G	sn-glycerol-3-phosphate ABC transporter, substrate-binding protein					RHE_CH02108	ssb	COG0629L	single-stranded DNA-binding protein	Id/saline shock	locus_tag/saline shock	COG/saline shock	product/saline shock	RHE_PF00525	nirK	COG2132Q	nitrite reductase protein
RHE_CH01353	-	COG0438M	putative glycosyltransferase protein	RHE_PE00208	glgXe	COG1523G	glycosyl hydrolase (glycogen debranching) protein	RHE_PC00171	-	COG1879G	sugar ABC transporter, substrate-binding protein					RHE_PE00046	-	COG1199KL	hypothetical protein	RHE_CH00025	trxA1	COG0526OC	thioredoxin protein	COGR/heat-saline shock	General function prediction only/heat-saline shock
RHE_CH01365	-	COG0399M	putative aminotransferase protein	RHE_PF00481	-	COG1879G	sugar ABC transporter, substrate-binding protein	RHE_PC00199	-	COG1175G	sugar ABC transporter, permease protein					COGD/heat shock	Cell cycle control, mitosis and meiosis/heat shock			RHE_CH01395	-	COG0667C	putative oxidoreductase protein	Id/heat-saline shock	locus_tag/heat-saline shock	COG/heat-saline shock	product/heat-saline shock
RHE_CH02057	-	COG0329EM	5-dehydro-4-deoxyglucarate dehydratase	COGE/Saline Shock	Amino acid transport and metabolism/Saline Shock			RHE_PC00200	-	COG0395G	sugar ABC transporter, permease protein					Id/heat shock	locus_tag/heat shock	COG/heat shock	product/heat shock	RHE_CH01615	nuoK1	COG0713C	NADH dehydrogenase subunit K	RHE_CH00369	trmB	COG0220R	tRNA (guanine-N(7)-)-methyltransferase
RHE_CH02417	-	COG2885M	OmpA family membrane protein	Id/Saline Shock	Locus_tag/Saline Shock	COG/Saline Shock	Product/Saline Shock	RHE_PC00213	-	COG1638G	C4-dicarboxylate transport system, substrate-binding protein					RHE_CH02841	ftsA	COG0849D	cell division protein	RHE_CH02194	-	COG0778C	putative nitroreductase protein	RHE_CH04074	modE	COG2005R	molybdenum-binding transcriptional regulator-repressor protein (molybdenum transport associatedprotein)
RHE_CH02610	-	COG0845M	hypothetical protein	RHE_CH01434	azlC	COG1296E	branched-chain amino acid transporter protein (azaleucine resistance)	RHE_PE00089	agaL1	COG1486G	alpha-galactosidase (melibiase) protein					RHE_CH04120	parA2	COG1192D	chromosome partitioning protein A	RHE_CH02937	-	COG1866C	hypothetical protein	RHE_PF00517	norQ	COG0714R	nitric-oxide reductase protein
RHE_PC00048	-	COG0702MG	hypothetical protein	RHE_CH03454	serA	COG0111HE	D-3-phosphoglycerate dehydrogenase	RHE_PE00094	agaL2	COG1486G	alpha-galactosidase (melibiase) protein					RHE_PE00236	-	COG5126TZDR	hypothetical protein	RHE_CH03117	-	COG2141C	oxidoreductase protein
RHE_PE00292	-	COG4952M	putative sugar isomerase protein	RHE_CH03663	-	COG1177E	spermidine/putrescine ABC transporter permease	RHE_PF00068	-	COG1638G	C4-dicarboxylate ABC transporter, substrate-binding protein					RHE_PE00409	minC	COG0850D	septum formation inhibitor	RHE_CH03476	-	COG2141C	oxidoreductase protein
RHE_PF00094	dapAf1	COG0329EM	dihydrodipicolinate synthase protein	RHE_PB00009	rmrB	COG0477GEPR	multidrug efflux transporter protein	COGE/Heat-Saline Shock	Amino acid transport and metabolism/Heat-Saline Shock							COGT/heat shock	Signal transduction mechanisms/heat shock			RHE_CH04024	fdxA	COG1146C	ferredoxin III protein
RHE_PF00229	-	COG4948MR	putative isomerase protein	RHE_PC00008	-	COG0834ET	amino acid ABC transporter substrate-binding protein	Id/Heat-Saline Shock	Locus_tag/Heat-Saline Shock	COG/Heat-Saline Shock	Product/Heat-Saline Shock					Id/heat shock	locus_tag/heat shock	COG/heat shock	product/heat shock	RHE_PF00534	-	COG1012C	aldehyde dehydrogenase
RHE_PF00236	-	COG0451MG	hypothetical protein	RHE_PC00119	-	COG1063ER	glutathione-independent formaldehyde dehydrogenase protein	RHE_PB00051	-	COG1063ER	putative oxidoreductase protein					RHE_CH00382	-	COG0589T	putative universal stress protein	COGG/saline shock	Carbohydrate transport and metabolism/saline shock
RHE_PF00238	dapAf2	COG0329EM	dihydrodipicolinate synthase protein	RHE_PC00130	-	COG0747E	peptide ABC transporter, substrate-binding protein	RHE_PC00183	-	COG0765E	amino acid ABC transporter permease					RHE_CH00637	-	COG1366T	hypothetical protein	Id/saline shock	locus_tag/saline shock	COG/saline shock	product/saline shock
RHE_PF00381	-	COG4948MR	putative mandelate racemase protein	RHE_PE00331	-	COG0601EP	putative peptide ABC transporter, permease protein	RHE_PE00090	agpA	COG0747E	alpha-galactoside ABC transporter, substrate-binding protein					RHE_CH00643	cheY2	COG0784T	chemotaxis two-component response regulator protein	RHE_CH01188	-	COG0662G	hypothetical protein
RHE_PF00471	-	COG2885M	outer membrane lipoprotein	COGH/Saline Shock	Coenzyme transport and metabolism/Saline Shock			RHE_PE00091	-	COG0601EP	peptide ABC transporter, permease protein					RHE_CH01233	-	COG0589T	universal stress protein	RHE_CH04037	nagA	COG1820G	n-acetylglucosamine-6-phosphate deacetylase protein
COGU/Heat Shock	Intracellular trafficking and secretion/Heat Shock			Id/Saline Shock	Locus_tag/Saline Shock	COG/Saline Shock	Product/Saline Shock	RHE_PE00092	-	COG1173EP	peptide ABC transporter, permease protein					RHE_CH01535	-	COG0784T	putative two-component response regulator protein	COGE/saline shock	Amino acid transport and metabolism/saline shock
Id/Heat Shock	Locus_tag/Heat Shock	COG/Heat Shock	Product/Heat Shock	RHE_CH03454	serA	COG0111HE	D-3-phosphoglycerate dehydrogenase	RHE_PE00181	-	COG1063ER	zinc-dependent alcohol dehydrogenase protein					RHE_CH02287	-	COG0271T	stress-induced morphogen protein	Id/saline shock	locus_tag/saline shock	COG/saline shock	product/saline shock
RHE_PA00128	virB2a	COG3838U	type IV secretion system pilin subunit VirB2	COGP/Saline Shock	Inorganic ion transport and metabolism/Saline Shock			RHE_PE00328	-	COG4608E	putative peptide ABC transporter, ATP-binding protein					RHE_CH03335	-	COG0784T	two-component response regulator protein	RHE_CH00093	gabT	COG0160E	4-aminobutyrate aminotransferase
RHE_PA00175	trbE	COG3451U	conjugal transfer protein TrbE	Id/Saline Shock	Locus_tag/Saline Shock	COG/Saline Shock	Product/Saline Shock	RHE_PF00166	-	COG0765E	amino acid ABC transporter permease					RHE_CH03799	-	COG0784T	two-component response regulator protein	RHE_CH00452	-	COG3938E	proline racemase protein
RHE_PD00153	-	COG0630NU	transport secretion system IV, VirB11 protein	RHE_CH00510	pstC	COG0573P	phosphate ABC transporter, permease protein	COGH/Heat-Saline Shock	Coenzyme transport and metabolism/Heat-Saline Shock							RHE_PC00109	-	COG0589T	putative universal stress UspA protein	RHE_CH01775	cysK2	COG0031E	cysteine synthase A
COGO/Heat Shock	Posttranslational modification, protein turnover, chaperones/Heat Shock			RHE_CH00512	pstB	COG1117P	phosphate ABC transporter, ATP-binding protein	Id/Heat-Saline Shock	Locus_tag/Heat-Saline Shock	COG/Heat-Saline Shock	Product/Heat-Saline Shock					RHE_PC00110	-	COG1734T	putative DnaK suppressor protein	RHE_CH01877	aatCch	COG0436E	aminotransferase
Id/Heat Shock	Locus_tag/Heat Shock	COG/Heat Shock	Product/Heat Shock	RHE_CH00513	phoU	COG0704P	phosphate uptake transcriptional regulator protein	RHE_CH00468	frcK	COG1072H	putative fructose transport system kinase					RHE_PC00113	-	COG0589T	putative universal stress UspA protein	RHE_CH02242	gcvH	COG0509E	glycine cleavage system protein H
RHE_CH00145	dnaK	COG0443O	molecular chaperone DnaK	RHE_CH01065	-	COG0659P	sulfate ABC transporter, permease protein	RHE_CH02407	mobB	COG1763H	molybdopterin-guanine dinucleotide biosynthesis protein					RHE_PD00024	-	COG3424Q	chalcone synthase protein	RHE_CH02243	gcvP	COG0403E,COG1003E	glycine dehydrogenase
RHE_CH01238	groESch2	COG0234O	10 kDa chaperonin, heat shock protein	RHE_CH01400	sodC	COG2032P	superoxide dismutase protein	COGP/Heat-Saline Shock	Inorganic ion transport and metabolism/Heat-Saline Shock							RHE_PD00216	-	COG0664T	oxygen-dependent transcriptional regulator protein	RHE_CH03093	braC1	COG0683E	amino acid ABC transporter, substrate-binding protein
RHE_CH01239	groEL	COG0459O	chaperonin GroEL	RHE_CH04095	-	COG0477GEPR	putative transporter, permease protein	Id/Heat-Saline Shock	Locus_tag/Heat-Saline Shock	COG/Heat-Saline Shock	Product/Heat-Saline Shock					RHE_PD00288	-	COG0664T	Crp/Fnr family transcriptional regulator	RHE_CH03958	tyrA	COG1605E	chorismate mutase
RHE_CH01244	-	COG0071O	HSP20 family molecular chaperone	RHE_PB00009	rmrB	COG0477GEPR	multidrug efflux transporter protein	RHE_CH02890	-	COG1840P	ABC transporter substrate-binding protein					RHE_PE00034	-	COG0664T	putative transcriptional regulator protein	COGH/saline shock	Coenzyme transport and metabolism/saline shock
RHE_CH01245	-	COG0071O	HSP20 family molecular chaperone	RHE_PE00331	-	COG0601EP	putative peptide ABC transporter, permease protein	RHE_PC00017	tauC	COG0600P	taurine uptake ABC transporter, permease protein					RHE_PE00261	ptsNe	COG1762GT	protein-N(pi)-phosphohistidine-sugar phosphotransferase protein (enzyme II of thephosphotransferase system)	Id/saline shock	locus_tag/saline shock	COG/saline shock	product/saline shock
RHE_CH03571	ibpA	COG0071O	molecular chaperone small heat shock protein	COGQ/Saline Shock	Secondary metabolites biosynthesis, transport and catabolism/Saline Shock			RHE_PE00091	-	COG0601EP	peptide ABC transporter, permease protein					RHE_PE00375	tspO	COG3476T	tryptophan rich sensory protein	RHE_CH00322	gshB	COG0189HJ	glutathione synthetase
RHE_CH03753	clpB	COG0542O	ATP-dependent Clp protease, ATP-binding subunit protein	Id/Saline Shock	Locus_tag/Saline Shock	COG/Saline Shock	Product/Saline Shock	RHE_PE00092	-	COG1173EP	peptide ABC transporter, permease protein					RHE_PF00509	fixL	COG0642T,COG0784T,COG2202T	two-component sensor histidine kinase protein	RHE_CH01549	-	COG2227H	3-demethylubiquinone-9 3-methyltransferase protein
RHE_PC00052	-	COG0492O	thioredoxin reductase protein	RHE_CH01119	-	COG1028IQR	short-chain dehydrogenase protein	RHE_PF00308	-	COG1116P	amino acid ABC transporter ATP-binding protein					COGM/heat shock	Cell wall/membrane biogenesis/heat shock			COGI/saline shock	Lipid transport and metabolism/saline shock
RHE_PE00131	-	COG4249R,COG5640O	serine protease	RHE_CH02604	-	COG3485Q	ring-cleaving dioxygenase protein	COGQ/Heat-Saline Shock	Secondary metabolites biosynthesis, transport and catabolism/Heat-Saline Shock							Id/heat shock	locus_tag/heat shock	COG/heat shock	product/heat shock	Id/saline shock	locus_tag/saline shock	COG/saline shock	product/saline shock
RHE_PF00122	htpG	COG0326O	heat shock protein 90	COGR/Saline Shock	General function prediction only/Saline Shock			Id/Heat-Saline Shock	Locus_tag/Heat-Saline Shock	COG/Heat-Saline Shock	Product/Heat-Saline Shock					RHE_CH00485	-	COG1732M	glycine betaine ABC transporter, substrate binding protein	RHE_CH01943	-	COG2867I	hypothetical protein
RHE_PF00329	groESf	COG0234O	10 kDa chaperonin, heat shock protein	Id/Saline Shock	Locus_tag/Saline Shock	COG/Saline Shock	Product/Saline Shock	RHE_CH01018	-	COG1028IQR	oxidoreducatse protein					RHE_CH00555	-	COG0790R,COG3409M	putative hemagglutinin protein	RHE_CH02475	-	COG0304IQ	3-oxoacyl-(acyl carrier protein) synthase II
RHE_PF00330	groEL	COG0459O	chaperonin GroEL	RHE_CH00419	-	COG1611R	hypothetical protein	RHE_CH01063	-	COG0500QR	putative SAM-dependent methyltransferase protein					RHE_CH00606	dapAch1	COG0329EM	dihydrodipicolinate synthase protein	COGP/saline shock	Inorganic ion transport and metabolism/saline shock
RHE_PF00472	-	COG0071O	small heat shock protein	RHE_CH01119	-	COG1028IQR	short-chain dehydrogenase protein	RHE_PA00027	-	COG1028IQR,COG3347S	short chain dehydrogenase					RHE_CH02843	ddl	COG1181M	D-alanine--D-alanine ligase	Id/saline shock	locus_tag/saline shock	COG/saline shock	product/saline shock
COGC/Heat Shock	Energy production and conversion/Heat Shock			RHE_CH01329	-	COG0790R	hypothetical protein	RHE_PA00179	traIa	COG3916TQ	putative autoinducer synthesis protein					RHE_CH02864	-	COG0741M	transglycosylase protein	RHE_CH01203	sodB	COG0605P	superoxide dismutase protein
Id/Heat Shock	Locus_tag/Heat Shock	COG/Heat Shock	Product/Heat Shock	RHE_CH03473	-	COG2220R	hypothetical protein	RHE_PD00251	-	COG1141C,COG2124Q	cytochrome P450 monooxygenase protein					RHE_CH03213	pssS	COG0438M	glycosyltransferase protein	RHE_CH02520	-	COG4454P	putative copper-containing oxidase protein
RHE_CH00460	-	COG0604CR	zinc-binding oxidoreductase protein	RHE_CH03837	-	COG2823R	hypothetical protein	COGR/Heat-Saline Shock	General function prediction only/Heat-Saline Shock							RHE_CH03235	pssN	COG1596M	exopolysaccharide export protein	RHE_CH03655	-	COG0861P	TerC family transporter protein
RHE_CH00983	-	COG1622C	cytochrome-c oxidase, subunit II protein	RHE_CH04095	-	COG0477GEPR	putative transporter, permease protein	Id/Heat-Saline Shock	Locus_tag/Heat-Saline Shock	COG/Heat-Saline Shock	Product/Heat-Saline Shock					RHE_CH03413	nodTch	COG1538MU	nodulation protein (outer membrane efflux protein)	COGQ/saline shock	Secondary metabolites biosynthesis, transport and catabolism/saline shock
RHE_CH02396	glpKch1	COG0554C	glycerol kinase protein	RHE_PB00009	rmrB	COG0477GEPR	multidrug efflux transporter protein	RHE_CH00745	-	COG0457R	hypothetical protein					RHE_CH04101	-	COG2951M	putative membrane-bound lytic murein transglycosylase protein	Id/saline shock	locus_tag/saline shock	COG/saline shock	product/saline shock
RHE_CH02937	-	COG1866C	hypothetical protein	RHE_PB00146	-	COG0667C,COG0673R	oxidoreductase protein	RHE_CH01018	-	COG1028IQR	oxidoreducatse protein					COGU/heat shock	Intracellular trafficking and secretion/heat shock			RHE_CH00772	-	COG0500QR	putative methyltransferase protein
RHE_CH03425	-	COG0277C	putative oxidoreductase protein	RHE_PC00119	-	COG1063ER	glutathione-independent formaldehyde dehydrogenase protein	RHE_CH01063	-	COG0500QR	putative SAM-dependent methyltransferase protein					Id/heat shock	locus_tag/heat shock	COG/heat shock	product/heat shock	RHE_CH02475	-	COG0304IQ	3-oxoacyl-(acyl carrier protein) synthase II
RHE_CH03723	-	COG1012C	putative aldehyde dehydrogenase protein	RHE_PE00198	-	COG2244R	putative succinoglycan biosynthesis transport protein	RHE_CH02455	-	COG0673R	oxidoreductase protein					RHE_CH00006	secB	COG1952U	preprotein translocase subunit SecB	RHE_CH03938	-	COG4181Q	putative ABC transporter, ATP-binding protein (involved in lysophospholipase L1 biosynthesis)
RHE_PB00074	-	COG0667C	aldoketo reductase protein	COGS/Saline Shock	Function unknown/Saline Shock			RHE_CH03474	-	COG3871R	hypothetical protein					RHE_CH03413	nodTch	COG1538MU	nodulation protein (outer membrane efflux protein)	COGR/saline shock	General function prediction only/saline shock
RHE_PC00143	-	COG1052CHR	D-2-hydroxyacid dehydrogensase protein	Id/Saline Shock	Locus_tag/Saline Shock	COG/Saline Shock	Product/Saline Shock	RHE_CH03743	-	COG0517R	hypothetical protein					COGO/heat shock	Posttranslational modification, protein turnover, chaperones/heat shock			Id/saline shock	locus_tag/saline shock	COG/saline shock	product/saline shock
RHE_PC00204	-	COG0667C	putative oxidoreductase	RHE_CH00268	-	COG3685S	hypothetical protein	RHE_PB00051	-	COG1063ER	putative oxidoreductase protein					Id/heat shock	locus_tag/heat shock	COG/heat shock	product/heat shock	RHE_CH00256	-	COG2346R	hypothetical protein
RHE_PD00107	-	COG1062C	alcohol dehydrogenase protein	RHE_CH00479	-	COG3861S	hypothetical protein	RHE_PB00088	pipb1	COG0596R	proline iminopeptidase protein					RHE_PD00021	-	COG0265O	serine protease DO-like protein	RHE_CH00379	rimI	COG0456R	ribosomal-protein-alanine N-acetyltransferase protein
RHE_PD00116	-	COG2141C	putative monooxygenase protein	RHE_CH00594	-	COG5572S	hypothetical protein	RHE_PB00090	pipb2	COG0596R	proline iminopeptidase protein					RHE_PD00296	-	COG3278O	cytochrome C oxidase, fixN chain protein	RHE_CH00403	-	COG1137R	amino acid ABC transporter ATP-binding protein
RHE_PD00126	-	COG1062C	aryl-alcohol dehydrogenase protein	RHE_CH00798	-	COG5331S	hypothetical protein	RHE_PD00020	-	COG1064R	alcohol dehydrogenase protein					RHE_PF00498	ccmI	COG4235O	cytochrome c-type biogenesis protein	RHE_CH00772	-	COG0500QR	putative methyltransferase protein
RHE_PD00132	-	COG1062C	aryl-alcohol dehydrogenase protein	RHE_CH00889	-	COG1683S	hypothetical protein	RHE_PD00250	-	COG1028IQR	oxidoreductase protein					COGC/heat shock	Energy production and conversion/heat shock			RHE_CH00841	pmbA	COG0312R	modulator of DNA gyrase protein
RHE_PD00134	-	COG1252C	NADH dehydrogenase protein	RHE_CH02503	-	COG3798S	hypothetical protein	RHE_PE00093	-	COG4172R	peptide ABC transporter, ATP-binding protein					Id/heat shock	locus_tag/heat shock	COG/heat shock	product/heat shock	RHE_CH00948	-	COG0494LR	MutT/NUDIX family NTP pyrophosphohydrolase
RHE_PF00366	-	COG2055C	putative malate dehydrogenase protein	RHE_CH02550	-	COG4102S	hypothetical protein	RHE_PE00181	-	COG1063ER	zinc-dependent alcohol dehydrogenase protein					RHE_CH00133	cycM	COG3474C	cytochrome-c protein	RHE_CH02276	-	COG3545R	hypothetical protein
COGG/Heat Shock	Carbohydrate transport and metabolism/Heat Shock			RHE_CH02551	-	COG5267S	hypothetical protein	RHE_PF00573	repCf1	COG1672R	replication initiation protein RepC					RHE_CH00866	atpF1	COG0711C	F0F1 ATP synthase subunit B'	RHE_CH02331	-	COG3106R	hypothetical protein
Id/Heat Shock	Locus_tag/Heat Shock	COG/Heat Shock	Product/Heat Shock	RHE_CH02672	-	COG4312S	hypothetical protein	COGS/Heat-Saline Shock	Function unknown/Heat-Saline Shock							RHE_CH00867	atpF2	COG0711C	F0F1 ATP synthase subunit B	RHE_CH03000	-	COG2304R	hypothetical protein
RHE_CH00073	-	COG1653G	sugar ABC transporter, substrate-binding protein	RHE_CH03012	-	COG4991S	hypothetical protein	Id/Heat-Saline Shock	Locus_tag/Heat-Saline Shock	COG/Heat-Saline Shock	Product/Heat-Saline Shock					RHE_CH01606	nuoD1	COG0649C	NADH dehydrogenase subunit D	RHE_CH03626	-	COG2319R	hypothetical protein
RHE_CH00084	-	COG0395G	sugar ABC transporter, permease protein	RHE_CH03397	-	COG3544S	hypothetical protein	RHE_CH00563	-	COG4319S	hypothetical protein					RHE_CH01613	nuoI	COG1143C	NADH dehydrogenase subunit I	RHE_CH03725	-	COG0693R	hypothetical protein
RHE_CH00490	-	COG1172G	sugar ABC transporter, permease protein	RHE_CH03508	-	COG3181S	hypothetical protein	RHE_PA00027	-	COG1028IQR,COG3347S	short chain dehydrogenase					RHE_CH02338	fdx	COG0633C	ferredoxin, 2Fe-2S FDII electron transport iron-sulfur protein	RHE_CH03940	-	COG0670R	hypothetical protein
RHE_CH00853	kdgA	COG0800G	2-dehydro-3-deoxy-6-phosphogalactonate aldolase					RHE_PA00129	-	COG1262S	hypothetical protein					RHE_CH03613	pntA2	COG3288C	NAD(P)(+) transhydrogenase (AB-specific), alpha subunit protein	RHE_PE00102	-	COG4948MR	hypothetical protein
RHE_CH00854	dgoK	COG3734G	2-dehydro-3-deoxygalactonokinase protein					RHE_PD00220	-	COG0316S	Fe-S cofactor nitrogenase synthesis protein					RHE_CH03869	atpC	COG0355C	F0F1 ATP synthase subunit epsilon	COGS/saline shock	Function unknown/saline shock
RHE_CH01029	-	COG0702MG	putative nucleoside-diphosphate-sugar epimerase protein					RHE_PF00248	-	COG0392S	hypothetical protein					RHE_CH03870	atpD	COG0055C	F0F1 ATP synthase subunit beta	Id/saline shock	locus_tag/saline shock	COG/saline shock	product/saline shock
RHE_CH01242	-	COG3408G	hypothetical protein					RHE_PF00458	vbsG	COG3251S	polyketide synthase protein					RHE_CH03871	atpG	COG0224C	F0F1 ATP synthase subunit gamma	RHE_CH00091	-	COG2900S	hypothetical protein
RHE_CH01552	-	COG1940KG	ROK family transcriptional regulator													RHE_CH03889	sucD	COG0074C	succinyl-CoA synthetase subunit alpha	RHE_CH00257	-	COG1633S,COG1814S	hypothetical protein
RHE_CH02054	-	COG1175G	sugar ABC transporter, permease protein													RHE_CH03890	sucC	COG0045C	succinyl-CoA synthetase subunit beta	RHE_CH00586	-	COG3024S	zinc-binding protein
RHE_CH02058	uxuAch	COG1312G	mannonate dehydratase protein													RHE_PD00292	-	COG0348C	ferredoxin oxidase protein	RHE_CH01225	-	COG3797S	hypothetical protein
RHE_CH02358	-	COG3622G	hydroxypyruvate isomerase protein													RHE_PD00295	-	COG2993C	cytochrome C oxidase, fixO chain protein	RHE_CH01816	-	COG0316S	hypothetical protein
RHE_CH02359	-	COG1129G	sugar ABC transporter, ATP-binding protein													RHE_PD00298	-	COG3794C	pseudoazurin blue-copper protein	RHE_CH01837	-	COG5457S	hypothetical protein
RHE_CH02360	-	COG1172G	sugar ABC transporter, permease protein													RHE_PF00503	fixGf	COG0348C	ferrodoxin oxidase protein	RHE_CH01906	clpS	COG2127S	ATP-dependent Clp protease adaptor protein ClpS
RHE_CH02397	tktA	COG3958G	transketolase C-terminal subunit protein													COGG/heat shock	Carbohydrate transport and metabolism/heat shock			RHE_CH02021	-	COG1376S	hypothetical protein
RHE_CH02398	tktB	COG3959G	transketolase N-terminal subunit protein													Id/heat shock	locus_tag/heat shock	COG/heat shock	product/heat shock	RHE_CH02332	-	COG3768S	hypothetical protein
RHE_CH02400	rbsBch3	COG1879G	ribose ABC transporter, substrate-binding protein													RHE_CH00612	rbsBch1	COG1879G	ribose ABC transporter, substrate-binding protein	RHE_CH02521	-	COG5569S	hypothetical protein
RHE_CH02401	rbsAch3	COG1129G	ribose ABC transporter, ATP-binding protein													RHE_CH00613	rbsAch1	COG1129G	ribose ABC transporter, ATP-binding protein	RHE_CH02832	creA	COG3045S	CreA protein
RHE_CH02457	manB2	COG3250G	beta-mannosidase protein													RHE_CH00614	rbsCch1	COG1172G	ribose ABC transporter, permease protein	RHE_CH03070	-	COG3416S	hypothetical protein
RHE_CH02459	-	COG0395G	sugar ABC transporter, permease protein													RHE_CH02380	rpiA	COG0120G	ribose-5-phosphate isomerase A	RHE_CH03082	-	COG5345S	hypothetical protein
RHE_CH02460	-	COG1175G	sugar ABC transporter, permease protein													RHE_CH03542	pykA	COG0469G	pyruvate kinase	RHE_CH03911	-	COG0762S	hypothetical protein
RHE_CH02659	-	COG1175G	sugar ABC transporter, permease protein													RHE_CH03635	eda	COG0800G	keto-hydroxyglutarate-aldolase/keto-deoxy-phosphogluconate aldolase	RHE_CH03912	-	COG1872S	hypothetical protein
RHE_CH02897	-	COG1175G	sugar ABC transporter, permease protein													RHE_CH04095	-	COG0477GEPR	putative transporter, permease protein	RHE_CH03987	-	COG3812S	hypothetical protein
RHE_CH02898	-	COG1653G	sugar ABC transporter, substrate-binding protein													RHE_PE00261	ptsNe	COG1762GT	protein-N(pi)-phosphohistidine-sugar phosphotransferase protein (enzyme II of thephosphotransferase system)	RHE_CH04076	-	COG1576S	rRNA large subunit methyltransferase
RHE_CH03643	-	COG1082G	hypothetical protein													COGE/heat shock	Amino acid transport and metabolism/heat shock			RHE_CH04086	-	COG3824S	hypothetical protein
RHE_CH03645	-	COG1172G	sugar ABC transporter, permease protein													Id/heat shock	locus_tag/heat shock	COG/heat shock	product/heat shock	RHE_PE00320	-	COG5579S	hypothetical protein
RHE_CH03646	-	COG1129G	sugar ABC transporter, ATP-binding protein													RHE_CH00041	hisE	COG0140E	phosphoribosyl-ATP pyrophosphatase
RHE_CH03648	xylA	COG2115G	xylose isomerase													RHE_CH00047	hisB	COG0131E	imidazoleglycerol-phosphate dehydratase
RHE_CH03649	xylBch	COG1070G	xylulokinase protein													RHE_CH00606	dapAch1	COG0329EM	dihydrodipicolinate synthase protein
RHE_CH03650	-	COG1609K,COG1879G	LacI family transcription regulator													RHE_CH00739	dppDch1	COG0444EP	dipeptide ABC transporter, ATP-binding protein
RHE_CH03679	smoK	COG3839G	sorbitol/mannitol ABC transporter, ATP-binding protein													RHE_CH00740	dppF	COG4608E	dipeptide transporter ATP-binding subunit
RHE_CH03680	smoG	COG0395G	sorbitol/mannitol ABC transporter, permease protein													RHE_CH01936	-	COG2755E	arylesterase protein
RHE_CH03681	smoF	COG1175G	sorbitol/mannitol ABC transporter, permease protein													RHE_CH02871	metF	COG0685E	5,10-methylenetetrahydrofolate reductase protein
RHE_CH03682	smoEch	COG1653G	sorbitol/mannitol ABC transporter, substrate-binding protein													RHE_CH02901	metH	COG0646E,COG1410E	B12-dependent methionine synthase
RHE_CH03776	-	COG0477GEPR	molybdenum ABC transporter permease													RHE_CH02998	aatAch	COG0436E	aspartate aminotransferase
RHE_CH03842	-	COG0395G	putative sugar ABC transporter, permease protein													RHE_CH03015	proC	COG0345E	pyrroline-5-carboxylate reductase
RHE_CH03844	-	COG1653G	putative sugar ABC transporter, substrate-binding protein													RHE_CH03326	braD	COG0559E	amino acid ABC transporter, permease protein
RHE_CH04007	-	COG1349KG	DeoR family transcriptional regulator													RHE_CH03600	soxGch	COG4583E	sarcosine oxidase gamma subunit protein
RHE_PB00076	-	COG1172G	sugar ABC transporter, permease protein													RHE_CH04095	-	COG0477GEPR	putative transporter, permease protein
RHE_PB00077	-	COG1129G	sugar ABC transporter, ATP-binding protein													RHE_PE00276	-	COG0411E	branched chain amino acid ABC transporter ATP-binding protein
RHE_PB00078	-	COG1879G	sugar ABC transporter, substrate-binding protein													COGF/heat shock	Nucleotide transport and metabolism/heat shock
RHE_PC00039	-	COG1653G	sugar ABC transporter, substrate-binding protein													Id/heat shock	locus_tag/heat shock	COG/heat shock	product/heat shock
RHE_PC00048	-	COG0702MG	hypothetical protein													RHE_CH00314	pyrF	COG0284F	orotidine 5'-phosphate decarboxylase
RHE_PC00080	ugpEc	COG0395G	sn-glycerol-3-phosphate ABC transporter, permease protein													RHE_CH01448	gmk	COG0194F	guanylate kinase
RHE_PC00147	-	COG1129G	sugar ABC transporter, ATP-binding protein													RHE_CH01472	ndk	COG0105F	nucleoside diphosphate kinase
RHE_PC00148	-	COG1172G	sugar ABC transporter, permease protein													RHE_CH01487	purN	COG0299F	phosphoribosylglycinamide formyltransferase
RHE_PC00149	-	COG1879G	putative sugar ABC transporter, substrate-binding protein													RHE_CH01488	purM	COG0150F	phosphoribosylaminoimidazole synthetase
RHE_PC00172	-	COG1129G	sugar ABC transporter, ATP-binding protein													RHE_CH02160	tmk	COG0125F	thymidylate kinase
RHE_PC00173	-	COG1172G	sugar ABC transporter, permease protein													RHE_CH03531	purE	COG0041F	phosphoribosylaminoimidazole carboxylase catalytic subunit protein
RHE_PC00197	-	COG1082G	putative myo-inositol catabolism protein													COGH/heat shock	Coenzyme transport and metabolism/heat shock
RHE_PC00211	-	COG3090G	C4-dicarboxylate transport system, permease protein													/heat shock	locus_tag/heat shock	COG/heat shock	product/heat shock
RHE_PC00212	-	COG1593G	C4-dicarboxylate transport system, permease protein													RHE_CH00031	ahcY	COG0499H	S-adenosyl-L-homocysteine hydrolase
RHE_PC00215	-	COG1082G,COG3185ER	putative 4-hydroxyphenylpyruvate dioxygenase protein													RHE_CH00370	metK	COG0192H	S-adenosylmethionine synthetase
RHE_PC00224	-	COG1172G,COG4214G	sugar ABC transporter, permease protein													RHE_CH01142	-	COG0500QR,COG2226H	hypothetical protein
RHE_PD00087	-	COG1879G	ribose ABC transporter, substrate-binding protein													RHE_CH01525	ribH	COG0054H	6,7-dimethyl-8-ribityllumazine synthase
RHE_PD00088	-	COG1129G	ribose ABC transporter, ATP-binding protein													RHE_CH02335	folB	COG1539H	dihydroneopterin aldolase protein
RHE_PD00089	-	COG1172G	ribose ABC transporter, permease protein													RHE_CH02443	cobT	COG2038H	nicotinate-nucleotide--dimethylbenzimidazole phosphoribosyltransferase
RHE_PD00090	-	COG1172G	ribose ABC transporter, permease protein													RHE_CH02688	ribH2	COG0054H	riboflavin synthase subunit beta
RHE_PD00117	-	COG1879G	sugar ABC transporter, substrate-binding protein													RHE_PD00300	-	COG0635H	coproporphyrinogen III oxidase
RHE_PD00128	-	COG1879G	sugar ABC transporter, substrate-binding protein													RHE_PF00519	hemNf	COG0635H	coproporphyrinogen III oxidase
RHE_PD00129	-	COG1129G	sugar ABC transporter, ATP-binding protein													COGI/heat shock	Lipid transport and metabolismv
RHE_PD00130	-	COG1172G	sugar ABC transporter, permease protein													Id/heat shock	locus_tag/heat shock	COG/heat shock	product/heat shock
RHE_PD00131	-	COG1172G	sugar ABC transporter, permease protein													RHE_CH00017	-	COG4553I	intracellular PHB depolymerase protein
RHE_PE00100	-	COG1653G	sugar ABC transporter, substrate-binding protein													RHE_CH00377	olsA	COG0204I	1-acyl-sn-glycerol-3-phosphate acyltransferase (phospholipid/glycerol acyltransferase) protein
RHE_PE00182	-	COG0395G	putative sugar ABC transporter, permease protein													RHE_CH01812	-	COG2067I	outer membrane protein
RHE_PE00245	-	COG1653G	sugar ABC transporter, sugar-binding protein													RHE_CH01959	-	COG0020I	hypothetical protein
RHE_PE00246	-	COG1175G	sugar ABC transporter, permease protein													RHE_CH03350	-	COG0657I	putative esterase protein
RHE_PE00287	-	COG1172G	sugar ABC transporter, permease protein													COGP/heat shock	Inorganic ion transport and metabolism/heat shock
RHE_PE00288	-	COG1129G	sugar ABC transporter, ATP-binding protein													Id/heat shock	locus_tag/heat shock	COG/heat shock	product/heat shock
RHE_PE00289	-	COG1879G	sugar ABC transporter, substrate-binding protein													RHE_CH00739	dppDch1	COG0444EP	dipeptide ABC transporter, ATP-binding protein
RHE_PE00290	-	COG1349KG	DeoR family transcriptional regulator													RHE_CH00878	mntH	COG1914P	manganese transport protein MntH
RHE_PE00358	-	COG1175G	sugar ABC transporter, permease protein													RHE_CH00901	-	COG4638PR	dioxygenase protein
RHE_PE00359	-	COG1653G	sugar ABC transporter, substrate-binding protein													RHE_CH03271	hmuV	COG4559P	hemin importer ATP-binding subunit
RHE_PE00447	-	COG1609K,COG1879G	LacI family transcription regulator													RHE_CH04095	-	COG0477GEPR	putative transporter, permease protein
RHE_PF00031	-	COG2376G	dihydroxyacetone kinase kinase domain-containing protein													RHE_CH04103	cynT	COG0288P	carbonic anhydrase protein
RHE_PF00035	-	COG1129G	ribose ABC transporter ATP-binding protein													RHE_PD00290	-	COG2217P	cation transport ATPase protein
RHE_PF00069	-	COG3090G	C4-dicarboxylate ABC transporter permease													RHE_PF00501	fixIf	COG2217P	cation transport ATPase protein
RHE_PF00070	-	COG1593G	C4-dicarboxylate ABC transporter permease													RHE_PF00518	norD	COG4548P	nitric oxide reductase protein
RHE_PF00093	-	COG0395G	sugar ABC transporter, permease protein													COGQ/heat shock	Secondary metabolites biosynthesis, transport and catabolism/heat shock
RHE_PF00096	-	COG1653G	sugar ABC transporter, substrate-binding protein													Id/heat shock	locus_tag/heat shock	COG/heat shock	product/heat shock
RHE_PF00097	-	COG1175G	sugar ABC transporter, permease protein													RHE_CH00752	-	COG0500QR	SAM-dependent methyltransferase protein
RHE_PF00098	-	COG0395G	sugar ABC transporter, permease protein													RHE_CH00768	nlpE1	COG0500QR	lipopolysaccharide biosynthesis protein (SAM-dependent methyltransferase protein)
RHE_PF00236	-	COG0451MG	hypothetical protein													RHE_CH01444	acpP	COG0236IQ	acyl carrier protein
RHE_PF00237	-	COG3386G	calcium-binding protein, regucalcin													RHE_CH01445	fabF1	COG0304IQ	3-oxoacyl-(acyl carrier protein) synthase II
RHE_PF00316	-	COG1175G	sugar ABC transporter, permease protein													RHE_CH02872	-	COG0500QR,COG0640K	ArsR family methyltransferase transcriptional regulator
RHE_PF00317	-	COG0395G	sugar ABC transporter, permease protein													RHE_CH03722	-	COG3284QK	transcriptional regulator protein
RHE_PF00319	-	COG3839G	putative sugar ABC transporter, ATP-binding protein													RHE_PC00067	-	COG1028IQR	3-hydroxyacyl-CoA dehydrogenase protein
RHE_PF00321	-	COG1653G,COG2182G	putative sugar ABC transporter, substrate-binding protein													RHE_PD00024	-	COG3424Q	chalcone synthase protein
RHE_PF00375	-	COG1175G	sugar ABC transporter, permease protein													COGR/heat shock	General function prediction only/heat shock
RHE_PF00376	-	COG0395G	sugar ABC transporter, permease protein													Id/heat shock	locus_tag/heat shock	COG/heat shock	product/heat shock
RHE_PF00377	-	COG3839G	sugar ABC transporter, ATP-binding protein													RHE_CH00321	-	COG3450R	hypothetical protein
RHE_PF00382	-	COG1082G	putative epimerase protein													RHE_CH00374	-	COG0319R	hypothetical protein
RHE_PF00383	-	COG1082G	putative epimerase protein													RHE_CH00752	-	COG0500QR	SAM-dependent methyltransferase protein
RHE_PF00484	-	COG1172G	sugar ABC transporter, permease protein													RHE_CH00768	nlpE1	COG0500QR	lipopolysaccharide biosynthesis protein (SAM-dependent methyltransferase protein)
COGE/Heat Shock	Amino acid transport and metabolism/Heat Shock															RHE_CH00877	-	COG4123R	putative methyltransferase protein
Id/Heat Shock	Locus_tag/Heat Shock	COG/Heat Shock	Product/Heat Shock													RHE_CH00901	-	COG4638PR	dioxygenase protein
RHE_CH00482	-	COG1174E	proline/glycine betaine ABC transporter, permease protein													RHE_CH01142	-	COG0500QR,COG2226H	hypothetical protein
RHE_CH01745	-	COG3185ER	4-hydroxyphenylpyruvate dioxygenase protein													RHE_CH01429	cvpA	COG1286R	colicin V production protein
RHE_CH02060	dppAch2	COG0747E	dipeptide ABC transporter, substrate-binding protein													RHE_CH01954	hfq	COG1923R	RNA-binding protein Hfq
RHE_CH02284	-	COG1167KE	GntR family transcriptional regulator													RHE_CH01955	hflX	COG2262R	GTP-binding protein
RHE_CH02886	glnA3	COG0174E	glutamine synthetase protein													RHE_CH02313	-	COG0433R	hypothetical protein
RHE_CH02887	-	COG0531E	amino acid transporter protein													RHE_CH02872	-	COG0500QR,COG0640K	ArsR family methyltransferase transcriptional regulator
RHE_CH02888	-	COG3931E	putative N-formylglutamate amidohydrolase protein													RHE_CH03014	csaA	COG0073R	methionine--tRNA ligase protein
RHE_CH02909	-	COG3842E	spermidine/putrescine ABC transporter ATP-binding protein													RHE_CH03041	-	COG1245R	hypothetical protein
RHE_PB00032	-	COG0747E,COG4166E	putative oligopeptide ABC transporter, substrate-binding protein													RHE_CH03108	engA	COG1160R	GTP-binding protein EngA
RHE_PB00092	-	COG1173EP	peptide ABC transporter permease													RHE_CH03255	thuBch	COG0673R	myo-inositol 2-dehydrogenase protein
RHE_PC00009	-	COG0834ET	amino acid ABC transporter substrate-binding protein													RHE_CH03767	-	COG0454KR	putative acetyltransferase protein
RHE_PC00131	-	COG0601EP	peptide ABC transporter, permease protein													RHE_CH04003	-	COG0431R	putative reductase protein
RHE_PC00132	-	COG1173EP	peptide ABC transporter, permease protein													RHE_CH04095	-	COG0477GEPR	putative transporter, permease protein
RHE_PC00142	idnD	COG1063ER	L-idonate 5-dehydrogenase protein													RHE_PC00067	-	COG1028IQR	3-hydroxyacyl-CoA dehydrogenase protein
RHE_PC00188	-	COG1984E	hypothetical protein													RHE_PC00106	adhA2	COG1064R	alcohol dehydrogenase protein
RHE_PC00189	-	COG2049E	hypothetical protein													RHE_PC00107	-	COG0517R	hypothetical protein
RHE_PC00214	aroEc	COG0169E	shikimate 5-dehydrogenase													RHE_PC00112	-	COG3467R	hypothetical protein
RHE_PC00215	-	COG1082G,COG3185ER	putative 4-hydroxyphenylpyruvate dioxygenase protein													RHE_PE00236	-	COG5126TZDR	hypothetical protein
RHE_PD00118	-	COG0436E	aminotransferase													RHE_PF00490	-	COG0517R	hypothetical protein
RHE_PE00070	hutUe	COG2987E	urocanate hydratase													RHE_PF00512	-	COG2372R	putative copper export protein
RHE_PE00071	hutG	COG3741E	formiminoglutamase protein													RHE_PF00523	-	COG2151R	hypothetical protein
RHE_PE00072	hutHe1	COG2986E	histidine ammonia-lyase													COGS/heat shock	Function unknown/heat shock
RHE_PE00077	-	COG0834ET	octopine ABC transporter, substrate-binding protein													Id/heat shock	locus_tag/heat shock	COG/heat shock	product/heat shock
RHE_PE00078	occQe	COG4215E	octopine ABC transporter, permease protein													RHE_CH00136	-	COG3807S	hypothetical protein
RHE_PE00079	occMe	COG4160E	octopine ABC transporter, permease protein													RHE_CH00258	-	COG3672S	hypothetical protein
RHE_PE00080	occPe	COG4598E	octopine ABC transporter, ATP-binding protein													RHE_CH00313	-	COG5470S	hypothetical protein
RHE_PF00094	dapAf1	COG0329EM	dihydrodipicolinate synthase protein													RHE_CH01260	-	COG5402S	hypothetical protein
RHE_PF00182	eutB	COG1171E	threonine dehydratase													RHE_CH01387	-	COG3216S	hypothetical protein
RHE_PF00233	-	COG0601EP	oligopeptide ABC transporter, permease protein													RHE_CH01447	-	COG1561S	hypothetical protein
RHE_PF00234	-	COG0747E	oligopeptide ABC transporter, substrate-binding protein													RHE_CH01866	-	COG4765S	hypothetical protein
RHE_PF00239	dppAf	COG0747E	dipeptide ABC transporter, substrate-binding protein													RHE_CH01961	-	COG3749S	hypothetical protein
RHE_PF00240	dppBf	COG0601EP	dipeptide ABC transporter, permease protein													RHE_CH02379	-	COG3184S	hypothetical protein
RHE_PF00242	dppDf	COG0444EP	dipeptide ABC transporter, ATP-binding protein													RHE_CH02856	mraZ	COG2001S	cell division protein MraZ
RHE_PF00253	-	COG0665E	D-amino acid oxidase protein													RHE_CH02880	-	COG3453S	hypothetical protein
COGF/Heat Shock	Nucleotide transport and metabolism/Heat Shock															RHE_CH03430	-	COG3333S	hypothetical protein
Id/Heat Shock	Locus_tag/Heat Shock	COG/Heat Shock	Product/Heat Shock													RHE_CH03432	-	COG3181S	hypothetical protein
RHE_PD00154	-	COG0152F	hypothetical protein													RHE_CH03509	-	COG3422S	hypothetical protein
COGH/Heat Shock	Coenzyme transport and metabolism/Heat Shock															RHE_CH03546	-	COG3750S	hypothetical protein
Id/Heat Shock	Locus_tag/Heat Shock	COG/Heat Shock	Product/Heat Shock
RHE_CH00552	-	COG0262H	pyrimidine reductase protein
RHE_CH02579	-	COG0262H	dihydrofolate reductase protein
RHE_PB00028	pdxAb	COG1995H	4-hydroxythreonine-4-phosphate dehydrogenase protein
RHE_PC00143	-	COG1052CHR	D-2-hydroxyacid dehydrogensase protein
RHE_PD00121	-	COG0108H,COG0807H	GTP cyclohydrolase II protein
RHE_PE00095	-	COG0684H	hypothetical protein
RHE_PF00337	-	COG0635H	hypothetical protein
COGI/Heat Shock	Lipid transport and metabolism/Heat Shock
Id/Heat Shock	Locus_tag/Heat Shock	COG/Heat Shock	Product/Heat Shock
RHE_CH02120	fabF2	COG0304IQ	3-oxoacyl-(acyl carrier protein) synthase II
RHE_CH02403	-	COG1028IQR	short chain dehydrogenase protein
RHE_CH02404	-	COG1028IQR	short chain dehydrogenase
RHE_PC00047	-	COG1182I	[acyl-carrier-protein] phosphodiesterase protein
RHE_PC00061	-	COG2030I	putative amine oxidase protein
RHE_PC00191	accCc	COG0439I	acetyl-CoA carboxylase, biotin carboxylase protein
RHE_PC00218	smoS	COG1028IQR	sorbitol dehydrogenase
RHE_PD00083	-	COG2084I	6-phosphogluconate dehydrogenase protein
RHE_PE00202	pcaJ	COG2057I	3-oxoadipate CoA-transferase subunit B protein
COGP/Heat Shock	Inorganic ion transport and metabolism/Heat Shock
Id/Heat Shock	Locus_tag/Heat Shock	COG/Heat Shock	Product/Heat Shock
RHE_CH00162	-	COG4778P	phosphonate ABC transporter ATP-binding
RHE_CH00163	phnK	COG4107P	phosphonate C-P lyase system protein PhnK
RHE_CH00164	phnJ	COG3627P	C-P (carbon-phosphorus) lyase component protein
RHE_CH00165	phnI	COG3626P	C-P (carbon-phosphorus) lyase component protein
RHE_CH00166	phnH	COG3625P	carbon-phosphorus lyase complex subunit
RHE_CH00167	phnG	COG3624P	C-P (carbon-phosphorus) lyase component protein
RHE_CH02061	dppBch2	COG0601EP	dipeptide ABC transporter, permease protein
RHE_CH03097	oppB	COG0601EP	oligopeptide ABC transporter, permease protein
RHE_CH03099	oppD	COG0444EP	oligopeptide ABC transporter, ATP-binding protein
RHE_CH03776	-	COG0477GEPR	molybdenum ABC transporter permease
RHE_CH03865	-	COG1116P	putative nitrate/sulfonate/bicarbonate ABC transporter, ATP-binding protein
RHE_PB00033	-	COG0601EP	putative oligopeptide ABC transporter, permease protein
RHE_PB00034	-	COG1173EP	putative oligopeptide ABC transporter, permease protein
RHE_PB00092	-	COG1173EP	peptide ABC transporter permease
RHE_PB00093	-	COG0444EP,COG1123R,COG4172R	oligopeptide ABC transporter, ATP-binding protein
RHE_PC00131	-	COG0601EP	peptide ABC transporter, permease protein
RHE_PC00132	-	COG1173EP	peptide ABC transporter, permease protein
RHE_PE00445	mocEe	COG2146PR	ferredoxin of the Rieseke type protein
RHE_PF00233	-	COG0601EP	oligopeptide ABC transporter, permease protein
RHE_PF00240	dppBf	COG0601EP	dipeptide ABC transporter, permease protein
RHE_PF00242	dppDf	COG0444EP	dipeptide ABC transporter, ATP-binding protein
RHE_PF00454	nrtCf	COG1116P	nitrate ABC transporter, ATP-binding protein
COGQ/Heat Shock	Secondary metabolites biosynthesis, transport and catabolism/Heat Shock
Id/Heat Shock	Locus_tag/Heat Shock	COG/Heat Shock	Product/Heat Shock
RHE_CH00529	-	COG1028IQR	short chain dehydrogenase
RHE_CH00855	fabG1	COG1028IQR	3-oxoacyl-(acyl carrier protein) reductase protein
RHE_CH00908	-	COG1028IQR	short chain dehydrogenase
RHE_CH01746	hmgA	COG3508Q	homogentisate 1,2-dioxygenase
RHE_CH02120	fabF2	COG0304IQ	3-oxoacyl-(acyl carrier protein) synthase II
RHE_CH02299	-	COG3971Q	putative 2-oxo-hepta-3-ene-1,7-dioate hydratase protein
RHE_CH02403	-	COG1028IQR	short chain dehydrogenase protein
RHE_CH02404	-	COG1028IQR	short chain dehydrogenase
RHE_PC00218	smoS	COG1028IQR	sorbitol dehydrogenase
RHE_PD00113	-	COG1028IQR	short chain dehydrogenase
RHE_PD00252	-	COG2124Q	cytochrome p450 monooxygenase protein
RHE_PE00073	hutI	COG1228Q	imidazolonepropionase
RHE_PE00291	-	COG1028IQR,COG3347S	short chain dehydrogenase
COGR/Heat Shock	General function prediction only/Heat Shock
Id/Heat Shock	Locus_tag/Heat Shock	COG/Heat Shock	Product/Heat Shock
RHE_CH00335	-	COG4618R	putative protein transport protein
RHE_CH00460	-	COG0604CR	zinc-binding oxidoreductase protein
RHE_CH00529	-	COG1028IQR	short chain dehydrogenase
RHE_CH00572	-	COG0491R	putative beta-lactamase family protein
RHE_CH00855	fabG1	COG1028IQR	3-oxoacyl-(acyl carrier protein) reductase protein
RHE_CH00907	-	COG2220R	hypothetical protein
RHE_CH00908	-	COG1028IQR	short chain dehydrogenase
RHE_CH01113	-	COG3772R	putative lysozyme protein
RHE_CH01729	-	COG0673R	oxidoreductase protein
RHE_CH01745	-	COG3185ER	4-hydroxyphenylpyruvate dioxygenase protein
RHE_CH02403	-	COG1028IQR	short chain dehydrogenase protein
RHE_CH02404	-	COG1028IQR	short chain dehydrogenase
RHE_CH02535	arsH	COG0431R	arsenical resistance protein
RHE_CH02764	-	COG0454KR,COG1846K	MarR family transcriptional regulator
RHE_CH02891	-	COG4132R	ABC transporter permease
RHE_CH03625	-	COG0523R	cobalamin synthesis protein P47K family
RHE_CH03742	nuoG2	COG0243C,COG3383R	NADH-ubiquinone oxidoreductase chain G protein
RHE_CH03776	-	COG0477GEPR	molybdenum ABC transporter permease
RHE_PA00023	-	COG0561R	putative hydrolase protein
RHE_PB00093	-	COG0444EP,COG1123R,COG4172R	oligopeptide ABC transporter, ATP-binding protein
RHE_PC00005	-	COG1473R	hippurate hydrolase protein
RHE_PC00143	-	COG1052CHR	D-2-hydroxyacid dehydrogensase protein
RHE_PC00174	-	COG3618R	hypothetical protein
RHE_PC00187	-	COG1540R	LamB/YcsF family protein
RHE_PC00215	-	COG1082G,COG3185ER	putative 4-hydroxyphenylpyruvate dioxygenase protein
RHE_PD00086	-	COG0596R	putative carboxylesterase protein
RHE_PD00106	-	COG0491R	putative metallo-hydrolase protein
RHE_PD00108	-	COG0491R	hypothetical protein
RHE_PD00110	-	COG0596R	putative hydrolase protein
RHE_PD00113	-	COG1028IQR	short chain dehydrogenase
RHE_PD00114	-	COG1853R	4-hydroxyphenylacetate-3-monooxygenase protein
RHE_PD00120	-	COG0431R	NAD(P)H-dependent FMN reductase protein
RHE_PE00074	-	COG0402FR	N-formimino-L-glutamate deiminase
RHE_PE00113	-	COG1079R	sugar ABC transporter, permease protein
RHE_PE00445	mocEe	COG2146PR	ferredoxin of the Rieseke type protein
RHE_PF00170	casA	COG5126TZDR	calcium-binding protein
RHE_PF00197	-	COG1853R	nitrilotriacetate monooxygenase component B protein
RHE_PF00229	-	COG4948MR	putative isomerase protein
RHE_PF00381	-	COG4948MR	putative mandelate racemase protein
COGS/Heat Shock	Function unknown/Heat Shock
Id/Heat Shock	Locus_tag/Heat Shock	COG/Heat Shock	Product/Heat Shock
RHE_CH00014	-	COG3553S	hypothetical protein
RHE_CH00075	-	COG4289S	hypothetical protein
RHE_CH00349	-	COG3535S	hypothetical protein
RHE_CH00592	-	COG1917S	hypothetical protein
RHE_CH01153	-	COG4244S	hypothetical protein
RHE_CH01176	-	COG4312S	hypothetical protein
RHE_PB00037	-	COG3395S	hypothetical protein
RHE_PB00056	-	COG4641S	hypothetical protein
RHE_PB00062	-	COG3336S	hypothetical protein
RHE_PD00084	-	COG0599S	gamma-carboxymuconolactone decarboxylase protein
RHE_PD00115	-	COG0599S	gamma-carboxymuconolactone decarboxylase protein
RHE_PD00119	-	COG3791S	hypothetical protein
RHE_PD00133	-	COG1359S	hypothetical protein
