# Supplementary material for: RNA-Seq analysis of the multipartite genome of Rhizobium etli CE3 shows different replicon contributions under heat and saline shock
Source: BMC Genomics. 2014 Sep 8;15(1):770. doi: 10.1186/1471-2164-15-770 (PMC4167512; doi:10.1186/1471-2164-15-770)
Supplement: Supplementary file 5 — Additional file 5: BLAST analysis of ncRNAs and non-annotated proteins. (XLSX 21 KB) [file 12864_2014_6445_MOESM5_ESM.xlsx]

## Sheet: Hoja1
###
##### Gamaliel López-Leal
###### BLAST Results ncRNA and non-anotated proteins
Start	Stop	Starnd	Length	Id	concept
672255	672116	-	140	ReC101	ncRNA	#NA
Start	Stop	Starnd	Length	Id	concept	#NA
1331946	1331792	-	155	ReC102	ncRNA	#NA
Start	Stop	Starnd	Length	Id	concept	Description	Max-Score	Total-score	Query-Cover	E-value	Max-Ident	Accesion-number	locus	frame	Extended / delimited	Max-Score	Total-score	Query-Cover	E-value	Max-Ident	subject.cover
1674693	1674827	+	135	ReC103	non-anotated protein	hypothetical protein Avi_5715 [Agrobacterium vitis S4] >gb|ACM38792.1| conserved hypothetical protein [Agrobacterium vitis S4]	67.4	67.4	0.97	2e-13	0.77	YP_002547508.1	YP_002547508	-		76.6	76.6	0.66	1e-16	0.79	0.61
Start	Stop	Starnd	Length	Id	concept	Description	Max-Score	Total-score	Query-Cover	E-value	Max-Ident	Accesion-number	locus	frame	Extended / delimited	Max-Score	Total-score	Query-Cover	E-value	Max-Ident	subject.cover
1747454	1747598	+	145	ReC104	ncRNA	#NA
Start	Stop	Starnd	Length	Id	concept
1748816	1748663	-	154	ReC105	ncRNA	# 3'-UTR tufB
Start	Stop	Starnd	Length	Id	concept	Description	Max-Score	Total-score	Query-Cover	E-value	Max-Ident	Accesion-number	locus	frame	Extended / delimited	Max-Score	Total-score	Query-Cover	E-value	Max-Ident	subject.cover
1749213	1748896	-	318	New106	non-anotated protein	hypothetical protein [Rhizobium leguminosarum] >gb|EJC73058.1| hypothetical protein Rleg10DRAFT_1500 [Rhizobium leguminosarum bv. trifolii WSM2012] >gb|EJC78886.1| hypothetical protein Rleg4DRAFT_0463 [Rhizobium leguminosarum bv. trifolii WSM2297]	82.4	82.4	0.41	1e-18	0.95	WP_003573829.1	WP_003573829	-	#see Blast_aling_report sheet	82.4	82.4	0.97	1e-19	0.95	1
						hypothetical protein [Rhizobium etli] >gb|EGE61376.1| hypothetical protein RHECNPAF_12001 [Rhizobium etli CNPAF512]	81.6	81.6	0.41	2e-18	0.95	WP_004669062.1	WP_004669062	-	#see Blast_aling_report sheet	81.6	81.6	0.97	2e-19	0.95	1
						hypothetical protein [Rhizobium sp. Pop5] >gb|EJZ23295.1| hypothetical protein RCCGEPOP_00385 [Rhizobium sp. Pop5]	81.6	81.6	0.41	3e-18	0.95	WP_008521422.1	WP_008521422	-	#see Blast_aling_report sheet	81.6	81.6	0.97	3e-19	0.95	1
						hypothetical protein [Rhizobium etli]	81.3	81.3	0.41	3e-18	0.93	WP_009996098.1	WP_009996098	-	#see Blast_aling_report sheet	81.3	81.3	0.97	3e-19	0.93	1
						hypothetical protein [Rhizobium sp. CCGE 510] >gb|EJT07086.1| hypothetical protein RCCGE510_00315 [Rhizobium sp. CCGE 510]	81.3	81.3	0.41	3e-18	0.93	WP_007626107.1	WP_007626107	-	#see Blast_aling_report sheet	81.3	81.3	0.97	3e-19	0.93	1
						hypothetical protein Rleg2_1316 [Rhizobium leguminosarum bv. trifolii WSM2304] >ref|WP_003587206.1| hypothetical protein [Rhizobium leguminosarum] >gb|ACI54610.1| hypothetical protein Rleg2_1316 [Rhizobium leguminosarum bv. trifolii WSM2304] >gb|EJB03199.1| hypothetical protein Rleg9DRAFT_2026 [Rhizobium leguminosarum bv. trifolii WSM597]	81.3	81.3	0.41	4e-18	0.93	YP_002280836.1	YP_002280836	-	#see Blast_aling_report sheet	81.3	81.3	0.97	4e-19	0.93	1
						hypothetical protein Rleg_1414 [Rhizobium leguminosarum bv. trifolii WSM1325] >ref|WP_003547509.1| hypothetical protein [Rhizobium leguminosarum] >gb|ACS55706.1| hypothetical protein Rleg_1414 [Rhizobium leguminosarum bv. trifolii WSM1325] >gb|EIW42207.1| hypothetical protein Rleg8DRAFT_2670 [Rhizobium leguminosarum bv. trifolii WU95] >gb|EJC70590.1| hypothetical protein Rleg5DRAFT_6405 [Rhizobiu…	79.3	79.3	0.41	2e-17	0.95	YP_002975245.1	YP_002975245	-	#see Blast_aling_report sheet	79.3	79.3	0.97	2e-18	0.95	1
Start	Stop	Starnd	Length	Id	concept	Description	Max-Score	Total-score	Query-Cover	E-value	Max-Ident	Accesion-number	locus	frame	Extended / delimited	Max-Score	Total-score	Query-Cover	E-value	Max-Ident	subject.cover
1832463	1832580	+	118	ReC107	ncRNA	#NA
Start	Stop	Starnd	Length	Id	concept	Description	Max-Score	Total-score	Query-Cover	E-value	Max-Ident	Accesion-number	locus	frame	Extended / delimited	Max-Score	Total-score	Query-Cover	E-value	Max-Ident	subject.cover
1839511	1839637	+	127	ReC108	ncRNA	#NA
Start	Stop	Starnd	Length	Id	concept	Description	Max-Score	Total-score	Query-Cover	E-value	Max-Ident	Accesion-number	locus	frame	Extended / delimited	Max-Score	Total-score	Query-Cover	E-value	Max-Ident	subject.cover
1932797	1932959	+	163	ReC109	ncRNA	metal-dependent hydrolase [Rhizobium leguminosarum] >gb|EJC79081.1| metal-dependent hydrolase [Rhizobium leguminosarum bv. trifolii WSM2297]	45.8	45.8	0.54	0.0001	0.91	WP_003578916.1	WP_003578916	-	#see Blast_aling_report sheet	# Displacement of Methionine
						hypothetical protein, partial [Rhizobium sp. Pop5] >gb|EJZ21333.1| hypothetical protein RCCGEPOP_10501, partial [Rhizobium sp. Pop5]	42.7	42.7	0.52	0.0002	0.91	WP_008527115.1	WP_008527115	-	#see Blast_aling_report sheet	# Displacement of Methionine
						metal-dependent hydrolase [Rhizobium leguminosarum] >gb|EIW42438.1| metal-dependent hydrolase [Rhizobium leguminosarum bv. trifolii WU95]	44.3	44.3	0.54	0.0004	0.91	WP_003558923.1	WP_003558923	-	#see Blast_aling_report sheet	# Displacement of Methionine
						metal-dependent hydrolase [Rhizobium leguminosarum] >gb|EJC66059.1| metal-dependent hydrolase [Rhizobium leguminosarum bv. viciae WSM1455]	43.9	43.9	0.54	0.0005	0.87	WP_003539028.1	WP_003539028	-	#see Blast_aling_report sheet	# Displacement of Methionine
						hypothetical protein RL2065 [Rhizobium leguminosarum bv. viciae 3841] >ref|WP_011651673.1| metal-dependent hydrolase [Rhizobium leguminosarum] >emb|CAK07557.1| conserved hypothetical protein [Rhizobium leguminosarum bv. viciae 3841]	43.5	43.5	0.54	0.0007	0.91	YP_767663.1	YP_767663	-	#see Blast_aling_report sheet	# Displacement of Methionine
Start	Stop	Starnd	Length	Id	concept	Description	Max-Score	Total-score	Query-Cover	E-value	Max-Ident	Accesion-number	locus	frame	Extended / delimited	Max-Score	Total-score	Query-Cover	E-value	Max-Ident	subject.cover
2475589	2475733	+	145	ReC110	non-anotated protein	hypothetical protein RHECIAT_CH0002456 [Rhizobium etli CIAT 652] >ref|WP_012484035.1| hypothetical protein [Rhizobium etli] >gb|ACE91409.1| hypothetical protein RHECIAT_CH0002456 [Rhizobium etli CIAT 652]	88.6	88.6	0.99	4e-21	0.92	YP_001978587.1	YP_001978587	+		105	105	0.9	2e-26	0.58	0.81
Start	Stop	Starnd	Length	Id	concept
2546193	2546004	-	190	ReC111	ncRNA	#NA
Start	Stop	Starnd	Length	Id	concept	Description	Max-Score	Total-score	Query-Cover	E-value	Max-Ident	Accesion-number	locus	frame
2763999	2764196	+	198	ReC112	ncRNA	hypothetical protein, partial [Rhizobium sp. CF080] >gb|EJL74177.1| hypothetical protein PMI07_01076, partial [Rhizobium sp. CF080]	34.3	34.3	0.42	0.39	0.59	WP_007754251.1	WP_007754251	-	#no significant protein match
						hypothetical protein [Rhizobium mesoamericanum] >emb|CCM76510.1| hypothetical protein BN77_3528 [Rhizobium mesoamericanum STM3625]	31.6	31.6	0.34	3.8	0.67	WP_007533890.1	WP_007533890	-	#no significant protein match
Start	Stop	Starnd	Length	Id	concept	Description	Max-Score	Total-score	Query-Cover	E-value	Max-Ident	Accesion-number	locus	frame	Extended / delimited
2940023	2939896	-	128	ReC113	ncRNA	hypothetical protein [Mycobacterium fortuitum] >gb|EJZ16125.1| hypothetical protein MFORT_00599 [Mycobacterium fortuitum subsp. fortuitum DSM 46621]	33.9	33.9	0.91	0.52	0.44	WP_003879774.1	WP_003879774	+	#no significant protein match
						hypothetical protein [Rhizobium etli]	30	30	0.77	7.6	0.55	WP_010007492.1	WP_010007492	+	#no significant protein match
Start	Stop	Starnd	Length	Id	concept	Description	Max-Score	Total-score	Query-Cover	E-value	Max-Ident	Accesion-number	locus	frame	Extended / delimited	Max-Score	Total-score	Query-Cover	E-value	Max-Ident	subject.cover
3416634	3416858	+	225	ReC114	non-anotated protein	hypothetical protein [Rhizobium sp. CCGE 510] >gb|EJT04662.1| hypothetical protein RCCGE510_14000 [Rhizobium sp. CCGE 510]	116	116	0.82	4e-32	0.89	WP_007630784.1	WP_007630784	-	#see Blast_aling_report sheet	128	128	0.89	1e-36	0.82
						hypothetical protein [Rhizobium etli]	116	116	0.82	5e-32	0.94	WP_010024075.1	WP_010024075	-	#see Blast_aling_report sheet	122	122	0.8	3e-34	0.91
						hypothetical protein RHECIAT_CH0003493 [Rhizobium etli CIAT 652] >ref|WP_012484925.1| hypothetical protein [Rhizobium etli] >gb|ACE92440.1| hypothetical protein RHECIAT_CH0003493 [Rhizobium etli CIAT 652]	117	117	0.82	7e-32	0.94	YP_001979618.1	YP_001979618	-	#see Blast_aling_report sheet	123	123	0.8	4e-34	0.91
						hypothetical protein [Rhizobium etli] >gb|EGE57602.1| hypothetical protein RHECNPAF_4300134 [Rhizobium etli CNPAF512]	112	112	0.86	7e-30	0.8	WP_004676409.1	WP_004676409	-	#see Blast_aling_report sheet	109	109	0.77	1e-28	0.78
						hypothetical protein [Rhizobium etli]	101	101	0.66	2e-26	1	WP_009988813.1	WP_009988813	-	#see Blast_aling_report sheet	102	102	0.6	1e-26	1
Start	Stop	Starnd	Length	Id	concept	Description	Max-Score	Total-score	Query-Cover	E-value	Max-Ident	Accesion-number	locus	frame	Extended / delimited	Max-Score	Total-score	Query-Cover	E-value	Max-Ident
3620823	3620581	-	243	ReC115	non-anotated protein	hypothetical protein RHECIAT_CH0003676 [Rhizobium etli CIAT 652] >ref|WP_012485071.1| hypothetical protein [Rhizobium etli] >gb|ACE92615.1| hypothetical protein RHECIAT_CH0003676 [Rhizobium etli CIAT 652]	95.1	95.1	0.62	1e-23	0.9	YP_001979793.1	YP_001979793	+	#see Blast_aling_report sheet	129	129	0.94	4e-37	0.86
						hypothetical protein [Rhizobium etli] >gb|EGE59886.1| hypothetical protein RHECNPAF_180011 [Rhizobium etli CNPAF512]	72	72	0.46	5e-15	0.92	WP_004672374.1	WP_004672374	-	#see Blast_aling_report sheet	72.4	72.4	0.48	3e-15	0.92
						hypothetical protein [Rhizobium leguminosarum] >gb|EJC77662.1| hypothetical protein Rleg10DRAFT_6373 [Rhizobium leguminosarum bv. trifolii WSM2012] >gb|EJC81130.1| hypothetical protein Rleg4DRAFT_2801 [Rhizobium leguminosarum bv. trifolii WSM2297]	70.1	70.1	0.46	2e-14	0.92	WP_003566251.1	WP_003566251	-	#see Blast_aling_report sheet	70.5	70.5	0.48	1e-14	0.92
						hypothetical protein Rleg2_3176 [Rhizobium leguminosarum bv. trifolii WSM2304] >ref|WP_003590376.1| hypothetical protein [Rhizobium leguminosarum] >gb|ACI56443.1| hypothetical protein Rleg2_3176 [Rhizobium leguminosarum bv. trifolii WSM2304] >gb|EJB05684.1| hypothetical protein Rleg9DRAFT_4574 [Rhizobium leguminosarum bv. trifolii WSM597]	66.2	66.2	0.46	7e-13	0.87	YP_002282669.1	YP_002282669	-	#see Blast_aling_report sheet	66.6	66.6	0.48	6e-13	0.87
						hypothetical protein [Rhizobium leguminosarum] >gb|EIW45801.1| hypothetical protein Rleg8DRAFT_6464 [Rhizobium leguminosarum bv. trifolii WU95] >gb|EJC67926.1| hypothetical protein Rleg5DRAFT_3673 [Rhizobium leguminosarum bv. viciae WSM1455]	65.9	65.9	0.46	1e-12	0.87	WP_003542665.1	WP_003542665	-	#see Blast_aling_report sheet	66.2	66.2	0.48	8e-13	0.87
Start	Stop	Starnd	Length	Id	concept
3634855	3634540	-	316	ReC116	non-anotated protein	hypothetical protein [Rhizobium etli]	76.3	76.3	0.43	3e-16	0.78	WP_010000711.1	WP_010000711	-	#see Blast_aling_report sheet	76.3	76.3	0.93	4e-17	0.78
						hypothetical protein [Rhizobium etli]	67.8	67.8	0.43	5e-13	0.83	WP_010035689.1	WP_010035689	-	#see Blast_aling_report sheet	67.4	67.4	0.93	1e-13	0.83
						hypothetical protein [Rhizobium leguminosarum] >gb|EJC67939.1| hypothetical protein Rleg5DRAFT_3687 [Rhizobium leguminosarum bv. viciae WSM1455]	66.6	66.6	0.39	1e-12	0.76	WP_003542690.1	WP_003542690	-	#see Blast_aling_report sheet	66.6	66.6	0.93	2e-13	0.83
						hypothetical protein [Rhizobium etli]	66.6	66.6	0.43	1e-12	0.83	WP_010067015.1	WP_010067015	-	#see Blast_aling_report sheet	65.9	65.9	0.85	4e-13	0.76
						hypothetical protein Rleg_3481 [Rhizobium leguminosarum bv. trifolii WSM1325] >gb|ACS57727.1| hypothetical protein Rleg_3481 [Rhizobium leguminosarum bv. trifolii WSM1325]	66.2	66.2	0.39	2e-12	0.76	YP_002977266.1	YP_002977266	-	#see Blast_aling_report sheet	65.5	65.5	0.85	6e-13	0.76
Start	Stop	Starnd	Length	Id	concept	Description	Max-Score	Total-score	Query-Cover	E-value	Max-Ident	Accesion-number	locus		Extended / delimited	Max-Score	Total-score	Query-Cover	E-value	Max-Ident	subject.cover
3719937	3719559	-	378	ReC117	non-anotated protein	hypothetical protein [Rhizobium etli] >gb|EGE55994.1| hypothetical protein RHECNPAF_770031 [Rhizobium etli CNPAF512]	128	128	0.53	5e-36	0.99	WP_004679373.1	WP_004679373		#see Blast_aling_report sheet
						hypothetical protein RHECIAT_CH0003779 [Rhizobium etli CIAT 652] >ref|WP_008533139.1| hypothetical protein [Rhizobium sp. Pop5] >gb|ACE92717.1| hypothetical conserved protein [Rhizobium etli CIAT 652] >gb|EJZ18379.1| hypothetical protein RCCGEPOP_25877 [Rhizobium sp. Pop5]	112	112	0.45	1e-29	1	YP_001979895.1	YP_001979895		#see Blast_aling_report sheet
						hypothetical protein [Rhizobium etli]	110	110	0.45	3e-29	0.98	WP_009996782.1	WP_009996782		#see Blast_aling_report sheet
						uncharacterized small protein [Rhizobium leguminosarum] >gb|EJC68030.1| uncharacterized small protein [Rhizobium leguminosarum bv. viciae WSM1455]	108	108	0.45	2e-28	0.95	WP_003542831.1	WP_003542831		#see Blast_aling_report sheet
						hypothetical protein Rleg2_3272 [Rhizobium leguminosarum bv. trifolii WSM2304] >ref|WP_003566443.1| hypothetical protein [Rhizobium leguminosarum] >gb|ACI56539.1| protein of unknown function DUF465 [Rhizobium leguminosarum bv. trifolii WSM2304] >gb|EJB02175.1| uncharacterized small protein [Rhizobium leguminosarum bv. trifolii WSM597] >gb|EJB05590.1| uncharacterized small protein [Rhizobium legum…	108	108	0.45	2e-28	0.96	YP_002282765.1	YP_002282765		#see Blast_aling_report sheet
						hypothetical protein [Rhizobium sp. CCGE 510] >gb|EJT04094.1| hypothetical protein RCCGE510_16334 [Rhizobium sp. CCGE 510]	107	107	0.45	1e-27	0.95	WP_007631579.1	WP_007631579		#see Blast_aling_report sheet
						putative small protein [Rhizobium sp. CF142] >gb|EJJ24931.1| putative small protein [Rhizobium sp. CF142]	106	106	0.45	1e-27	0.93	WP_007826474.1	WP_007826474		#see Blast_aling_report sheet
						hypothetical protein Rleg_3571 [Rhizobium leguminosarum bv. trifolii WSM1325] >ref|WP_003552648.1| hypothetical protein [Rhizobium leguminosarum] >gb|ACS57817.1| protein of unknown function DUF465 [Rhizobium leguminosarum bv. trifolii WSM1325] >gb|EIW45903.1| uncharacterized small protein [Rhizobium leguminosarum bv. trifolii WU95]	105	105	0.45	3e-27	0.91	YP_002977356.1	YP_002977356		#see Blast_aling_report sheet
						putative small protein [Rhizobium sp. CF122] >gb|EJL48680.1| putative small protein [Rhizobium sp. CF122]	94	94	0.45	9e-23	0.81	WP_007802505.1	WP_007802505		#see Blast_aling_report sheet
						hypothetical protein Arad_3767 [Agrobacterium radiobacter K84] >ref|WP_007701218.1| hypothetical protein [Rhizobium sp. AP16] >gb|ACM27639.1| conserved hypothetical protein [Agrobacterium radiobacter K84] >gb|EJK79751.1| uncharacterized small protein [Rhizobium sp. AP16]	90.1	90.1	0.45	3e-21	0.79	YP_002545570.1	YP_002545570		#see Blast_aling_report sheet
						hypothetical protein RTCIAT899_CH14900 [Rhizobium tropici CIAT 899] >ref|WP_015341041.1| hypothetical protein [Rhizobium tropici] >gb|AGB72354.1| hypothetical protein RTCIAT899_CH14900 [Rhizobium tropici CIAT 899]	89	89	0.45	9e-21	0.77	YP_007334900.1	YP_007334900		#see Blast_aling_report sheet
Start	Stop	Starnd	Length	Id	concept
3776471	3776654	+	183	ReC118	ncRNA	#NA
