# Supplementary material for: RNA-Seq analysis of the multipartite genome of Rhizobium etli CE3 shows different replicon contributions under heat and saline shock
Source: BMC Genomics. 2014 Sep 8;15(1):770. doi: 10.1186/1471-2164-15-770 (PMC4167512; doi:10.1186/1471-2164-15-770)
Supplement: Supplementary file 6 — Additional file 6: Differential expression of novel ncRNAs. (XLSX 10 KB) [file 12864_2014_6445_MOESM6_ESM.xlsx]

## Sheet: Hoja1
ncRNA-Up-regulated
ID	Locus_tag	Mdeg value		condition
ReCO6	misc_RNA	-1.05753		Heat Shock
ReC15	misc_RNA	-2.48906		Heat Shock
ReC20	misc_RNA	-2.09176		Heat Shock
ReC33	misc_RNA	-0.79682		Heat Shock
ReC55	RNase_P_RNA	-0.796291	Bacterial RNase P class A	Heat Shock
ReC76	misc_RNA	-0.790164		Heat Shock
ReA01	misc_RNA	-1.2559		Heat Shock
ReE02	misc_RNA	-3.11886		Heat Shock
Rec107	misc_RNA	-1.52089		Saline Shock
ReC64	misc_RNA	-1.71917		Saline Shock
ncRNA-Down-regulated
ID	Locus_tag	Mdeg value		condition
ReCO1c	misc_RNA	1.64755		Heat Shock
New01	misc_RNA	2.01458		Heat Shock
ReC25	misc_RNA	2.22397		Heat Shock
ReC26c	misc_RNA	2.53453		Heat Shock
ReC29	misc_RNA	0.988705		Heat Shock
ReCO1c	misc_RNA	2.03694		Saline Shock
ReC10	misc_RNA	1.32823		Saline Shock
Rec101	misc_RNA	1.48098		Saline Shock
ReC21	misc_RNA	1.25921		Saline Shock
ReC25	misc_RNA	1.59318		Saline Shock
ReC26c	misc_RNA	1.59012		Saline Shock
ReC60	misc_RNA	1.29723		Saline Shock
