# Supplementary material for: RNA-Seq analysis of the multipartite genome of Rhizobium etli CE3 shows different replicon contributions under heat and saline shock
Source: BMC Genomics. 2014 Sep 8;15(1):770. doi: 10.1186/1471-2164-15-770 (PMC4167512; doi:10.1186/1471-2164-15-770)
Supplement: Supplementary file 7 — Additional file 7: Gene and primer sequences for qRT-PCR analysis. (XLSX 13 KB) [file 12864_2014_6445_MOESM7_ESM.xlsx]

## Sheet: Hoja1
Primer id	Sequence
CH00073-cDNA	GGCATATTCATCCCATGTCAG
CH00073-Up	ACGGGAAACTCTATGGTGTC
CH00073-Lw	CCCATGTCAGATCGGGTGTCG
CH00084-cDNA	GAATCGACGAAGGTACGCAG
CH00084-Up	GCATCTATTGGAAGATCATGCTG
CH00084-Lw	GAATCGTGTAGGTGTTCATGTC
CH00145-cDNA	GGACGACAGTTCGATCTTGG
CH00145-Up	GCACCTTCGATATTTCGATCCT
CH00145-Lw	CGTTGTCCTTCTTGAATTCGG
CH00526-cDNA	AGAGATACATGCCGACAACC
CH00526-Up	GCATCGGGCTGAAAGATCTG
CH00526-Lw	GAATTGCACTCTCCATCGCT
CH01239-cDNA	TCTTCTCATGGATGAGGATATAGG
CH01239-Up	CATCACCGTTGAAGAAGCCA
CH01239-Lw	CGCATCTTGTCCTGATTGGT
CH03571-cDNA	GAGCTTCGATCGAAAGCTCG
CH03571-Up	CTTTATCGTTCGACGGTCGG
CH03571-Lw	GGTGCGCTCGATGTTATAGG
CH03753-cDNA	ACGTCGGTTTCCTTCTTCAG
CH03753-Up	CTATATCACGGATCGCTTCCT
CH03753-Lw	CTCACGCTCGATCTTCATCTG
CH04007-cDNA	CCGAATTTCTCCGAGGTCAC
CH04007-Up	GGATATGGAACAGATATCACCGGA
CH04007-Lw	GTGGCAAACCGTTTGAACTC
CH01118-cDNA	GACATAGGTCGCATAACGATGG
CH01118-Up	ATTATGCCGGATATCCGCTG
CH01118-Lw	CAGCATGAAATAGGCAGGAC
CH01120-cDNA	GATAGCCGTGATTGATCGAACC
CH01120-Up	ATCAACACCGCCATCTATTCG
CH01120-Lw	GATCGAACCATCCTTCTCAAGC
CH01293-cDNA	ATGATCGTCGGGTAGATCGT
CH01293-Up	CCTAGTTTCGCCAATGTCGTC
CH01293-Lw	GAGAAGCCGTCATTGTTGTC
CH02971-cDNA	CCGACCTTCTTCAGATCACTC
CH02971-Up	TCTCATCTCTATGTCCAGGTTCTC
CH02971-Lw	CGCAATCACCATCTTGACGA
CH03663-cDNA	GGTGAGGTAATAGGCTGCCA
CH03663-Up	CATCGTCACCACCTTCACAG
CH03663-Lw	TAATAGGCTGCCAGGATCGG
CH04026-cDNA	CTGATGAATGGATTGCAGCGT
CH04026-Up	AAGAGGGCTATGTCGGTCTG
CH04026-Lw	TATAATCCTGGATCGACGCCC
CH00746-cDNA	CCAGATCGAATGCAGGATCG
CH00746-Up	GGCGTTATGGTCTCGTTCTC
CH00746-Lw	CAGATCGAATGCAGGATCGA
CH03273-cDNA	GAGCGCCTTCTTGAAATCCT
CH03273-Up	GAACTCTACAGCCAGATGCG
CH03273-Lw	CTTCTTGAAATCCTGGAGATCG
CH03603-cDNA	GTGGATGTGTCGCTTGAAGG
CH03603-Up	TCATCCGCTCGAACTATCTC
CH03603-Lw	TGCTGGTCGTGAATATTGTG
CH04054-cDNA	GACAGAATGTCCTTGGTGTC
CH04054-Up	TATCTACCCTATTTCAACTTCGCC
CH04054-Lw	CAGAATGTCCTTGGTGTCCC
CH04095-cDNA	CCTTGAACAGCGGATTATAGGTC
CH04095-Up	GATCGTCATCATTCTCGTTCAG
CH04095-Lw	GTTCATCTTCAGGCGAATCC
CH00460-cDNA	GATCACGCCTTGTTCGATCAG
CH00460-Up	TGGTCATCGACTATAAGACGCA
CH00460-Lw	GGACCGGAAATGGAAATGAG
CH00465-cDNA	ACCTTCCTTCATCTTGACGA
CH00465-Up	GAAATCAGTTCTCGCTTTCGG
CH00465-Lw	GATTGGTGTCGGTCTTGGTG
CH00527-cDNA	TGGACGGTCGAAGATTTCTC
CH00527-Up	ATCAGGATCTCCAACAGCAG
CH00527-Lw	TTCTCATCGAAGACCCACAC
CH01330-cDNA	GCATCCTTATACTGAACGACC
CH01330-Up	CGATTGATTTCTTTCGCGAACTC
CH01330-Lw	CATCATGGCAATCTCGACAC
CH01508-cDNA	ATACATTGGGAAGCGGTCTG
CH01508-Up	GCAATAAGAACGGCATTCCC
CH01508-Lw	AATTCGGCTTCCTTGAAACCA
PF00229-cDNA	CCAGGCCTCGATATTCTCAG
PF00229-Up	ATGACGAATACGAGATTGCCT
PF00229-Lw	TAGAACAGCGGGTCATAGGG
PF00565-cDNA	CGACTTGTTACGATAGAGCAC
PF00565-Up	CCGATTTCACGCCCTATTTCTC
PF00565-Lw	CGAAGGTCTGTATCCCACCA
PD00233-cDNA	TCGATTGGCAGAGAATAAGAC
PD00233-Up	CGATGGCGAGACAGCTAAA
PD00233-Lw	TCCCGAAGATGACAATCTGAG
