# Supplementary material for: RNA-Seq analysis of the multipartite genome of Rhizobium etli CE3 shows different replicon contributions under heat and saline shock
Source: BMC Genomics. 2014 Sep 8;15(1):770. doi: 10.1186/1471-2164-15-770 (PMC4167512; doi:10.1186/1471-2164-15-770)
Supplement: Supplementary file 8 — Additional file 8: Putative sigma factor dependent promoters. (XLSX 36 KB) [file 12864_2014_6445_MOESM8_ESM.xlsx]

## Sheet: Hoja1
Id	Sigma factor	Distance*	Sequence	Spacer (base pair)
RHE_CH00014	RpoH	NA	CCTGAAGCGCTTCGCCTTTCGCGAGGAACTCGATAT	24
RHE_CH00145	RpoH	64	CTTGCAGTCCAGAAAACCGCTCCTTATAT	17
RHE_CH00233	RpoH	176	CTTGTGGGAACACTGAATTCCAGAT	13
RHE_CH00250	RpoH	17	CTTGATTCCATCATGAGATAATGTATTT	16
RHE_CH00440	RpoH	58	CTTTAATCAATTTCGCTGATAT	10
RHE_CH00444	RpoH	127	GTTACAATATTCTTCGGCATTCAACAT	15
RHE_CH00514	RpoH	19	TTTGCGCAGGACGCCTGATTAAATCGTCCCGATTT	23
RHE_CH00526	RpoH	26	ATTGCGATCTAACTCTAAAACTGGTATAGATGT	21
RHE_CH00529	RpoH	30	GTTGCCGAGGCAGCCGCTTCTGCTGAAGCCCATAA	23
RHE_CH00552	RpoH	56	CTTGCGTTTTGCTATCAGTTATCT	12
RHE_CH00560	RpoH	22	CTTGGGCTTTGCCCGGGCTGCAATCTTCTATGA	21
RHE_CH00594	RpoH	24	CTCGAAAGAGGGATTACGCGGCCGATGA	16
RHE_CH00855	RpoH	NA	GTTGCCGAGCGCGCCAAGGCGACCATTT	16
RHE_CH01019	RpoH	31	CATGAACGACGTTCAAGATAAATTTTGAA	17
RHE_CH01029	RpoH	41	CTTGTGCACATACCCGATATCGATCATAT	17
RHE_CH01176	RpoH	16	TTTGACATGCTCTATTTCTATTGATAT	15
RHE_CH01237	RpoH	28	GTTGATGGCCGCAAAATTTTGCGCCACCT	17
RHE_CH01244	RpoH	12	CTTGGCGTCTCCTTGTGTCCATGT	12
RHE_CH01552	RpoH	25	GTTGAGAACCGCACCGACCTAACATTA	15
RHE_CH01745	RpoH	20	TTTGAGCCATAGTTTGCATAGAAAATGCAATCT	21
RHE_CH01988	RpoH	38	ATTGACGCCGGAACCAAAACGCGCTACAA	17
RHE_CH02085	RpoH	26	TTTACAAAAGTAATACTATAT	9
RHE_CH02119	RpoH	11	CTTGCGCTGGAAATGGCCTACACTT	13
RHE_CH02172	RpoH	14	GTTGAAGCGGCATCCCATGA	8
RHE_CH02284	RpoH	14	CTTAATATTGACAGAGTCATGGTGACAATAT	19
RHE_CH02298	RpoH	22	CTTGACAGATAATCGATTATTA	10
RHE_CH02396	RpoH	12	TTTGCCGCCGCGGCCGCCGCCTGATCT	15
RHE_CH02400	RpoH	72	CTTGCGGTCGGCGCAGAGACCATTC	13
RHE_CH02453	RpoH	16	TTTGATGTACGTACCTCAACTATAA	13
RHE_CH02457	RpoH	NA	CTTCAAGACTTATTGAGGCACATCA	13
RHE_CH02551	RpoH	44	CCTGAACCTTTTCAGTAGATTACAAATCGTCCATGT	24
RHE_CH02578	RpoH	18	GTTGTTATCTCGCACAAGTGATCCTATAA	17
RHE_CH02578	RpoH	64	CTTGGACATGCTTCCTCCATCTGATTGCCAATT	21
RHE_CH02579	RpoH	16	CTTGTGCGAGATAACAACTAGTT	11
RHE_CH02761	RpoH	38	TTTGTCCCGGTATGGAACGTTTTTCGACAT	18
RHE_CH02886	RpoH	14	GTTGCCCCGATTTCTCAATTCCAATTT	15
RHE_CH02888	RpoH	179	GTTAACAACGCTGTCATAATCCATGT	14
RHE_CH02898	RpoH	354	GTTAAAATCGACTGGACAATTGGTATTT	16
RHE_CH02910	RpoH	13	TTTGCCGCGAAGCCGGGTATGGTTTGCCCGCCATCA	24
RHE_CH03096	RpoH	85	GTTGCAACGCAAAGCCTTTGCGATAA	14
RHE_CH03165	RpoH	213	TTTGGTATATCGTTAAAAAGTATTACTT	16
RHE_CH03396	RpoH	82	GTTGGCCGCTCCACTGTCACCACCTGTACCACAT	22
RHE_CH03454	RpoH	26	CTTGACGTGATCGCATCCGGCTCCGCCACAA	19
RHE_CH03473	RpoH	48	CATGAAGCCGCATTATCTTATCCTCGCTATCA	20
RHE_CH03615	RpoH	69	CTTGCCTAAATCTTGCCGGCATAT	12
RHE_CH03625	RpoH	64	TTTGAACTGCCGTGCCCATGCCATTATAT	17
RHE_CH03643	RpoH	45	CTTACTCCCGCCGAAATGCGTGCTACAA	16
RHE_CH03646	RpoH	149	TTTACATCGCGCATGTAAAGGTTTACAT	16
RHE_CH03672	RpoH	25	CTTAGATACATTCAGACTGTAT	10
RHE_CH03716	RpoH	13	TTTGAAAGCGGCGGAAGCGCTCGACTATCA	18
RHE_CH03718	RpoH	147	GTTGAAGTCATGTCCAGAATATCA	12
RHE_CH03720	RpoH	22	CTTGTCAAACAGAAGCATCCCTCCTACAT	17
RHE_CH03729	RpoH	83	CTTGTGAAAAATCCGATACTAGGGCACAATTT	20
RHE_CH03753	RpoH	119	TTTAAACTCCCGAAACAGCGTACCATAT	16
RHE_CH03776	RpoH	79	CTTGACAAAATATATGATGTCCATCA	14
RHE_CH03845	RpoH	228	CCTGAATTCGCATCGGCCTTTTCCACGT	16
RHE_CH03940	RpoH	87	CTTGTTTGCCCCGCGCGAAAGCCTCATAT	17
RHE_CH04007	RpoH	26	GTTGCGAGAGCGCCAAGGGGTGATTT	14
RHE_CH04035	RpoH	NA	CTTGCCGATTGGTTCTATATAGGTTCTATTG	19
RHE_PA00028	RpoH	16	CTTGCGGGAACACCGCTCGATGCTGCCATCA	19
RHE_PA00131	RpoH	37	CTTGAACCACGGCTTAGCGGGGGGCGGCTATGA	21
RHE_PA00137	RpoH	12	GTTAGAATGTCACTCTCTTCCCGTTT	14
RHE_PB00032	RpoH	68	TTTAATTATAATATTTCTTGCCATAA	14
RHE_PB00032	RpoH	48	GTTGCAACAAAAATCGCGATTTTTTGTTGACATAT	23
RHE_PB00090	RpoH	16	TTTAACCATGCCCAAATAATGAGCAAGGGATATTT	23
RHE_PC00046	RpoH	31	GTTGGTCATGATTGCTCCGATGT	11
RHE_PC00047	RpoH	10	GTTGGTAACAAGAGTGTACCACCCTGTTCACAT	21
RHE_PC00078	RpoH	50	TTTGCAAAGTGAAACTCGGCTGCTACCA	16
RHE_PC00119	RpoH	11	GTTGCAGCTCGAGGCATTCAACACAT	14
RHE_PC00143	RpoH	53	CTTGACATCGCTTTTCCGAATTATAT	14
RHE_PC00147	RpoH	26	CTTGACTATCGATGAATGTTATCGATAACATAT	21
RHE_PC00171	RpoH	30	TTTAGATCACATGTACATTATAT	11
RHE_PC00219	RpoH	171	GTTGCAATGCAGCGAGTAGAGACTGCTTCATCT	21
RHE_PC00232	RpoH	18	CTTGACGGAATCGCCAGACTCACGATCA	16
RHE_PD00082	RpoH	NA	ATTGAACTAGGCCATTTGGACTAGAATTTCCACTT	23
RHE_PD00084	RpoH	18	GTTGAAAATTGTCTGATAATCTGTCAAATATGA	21
RHE_PD00106	RpoH	38	CTTCAAAAATATTTGACAGATTATCA	14
RHE_PD00106	RpoH	39	TTTGACAGATTATCATACAATCT	11
RHE_PD00114	RpoH	23	GTTGACAGATTGTCTGCTGATCTGTTTATCT	19
RHE_PD00127	RpoH	24	CTTGACGGATTGTCCGATAGTGCGACAA	16
RHE_PD00258	RpoH	NA	ATTGAACCGAACCGAATTGGCGCAGGACCATTT	21
RHE_PE00073	RpoH	44	CTTGCCGCCCCGCCGCTCTTTCT	11
RHE_PE00077	RpoH	55	CTTGCATATCACAAAATATCTCATATGGTACCATAT	24
RHE_PE00100	RpoH	12	CTTGATTGAGAGCGGCTTGGGAGATACCT	17
RHE_PE00164	RpoH	16	CTAGAAGAAGAACGTTCAACCGCGGTCCTATCC	21
RHE_PE00177	RpoH	22	CTTGCCTCTTGTCTCCCTGCTATCC	13
RHE_PE00184	RpoH	42	CTTGTGTCCATCCGTTCTTTCTACAA	14
RHE_PE00243	RpoH	23	TTTGCGAAATGCTAAGATGTCAGACCAATTT	19
RHE_PE00252	RpoH	20	CTGGAACAACGATCGCCGCTATTT	12
RHE_PE00253	RpoH	14	CTTGAACAGCCGGAGGCCATTTCCAATAT	17
RHE_PE00290	RpoH	16	CTTTAACGGATACGAAATAAATATGA	14
RHE_PE00359	RpoH	113	GTTGTAAACCACACCCATGACAACGTCGACAT	20
RHE_PE00373	RpoH	26	TTTGAGTGGCAATAAAACCGATGT	12
RHE_PF00094	RpoH	10	TTTACAACTAACATGTCAGCCTGCTACTT	17
RHE_PF00122	RpoH	19	CTTGAATTTTGAGCCTGGTTTCGCCAATT	17
RHE_PF00177	RpoH	141	TTTGACAAATGGGAAATTTTCCCATTT	15
RHE_PF00234	RpoH	68	GTTGTGTCTGATACGGCATGGCTATCG	15
RHE_PF00234	RpoH	36	CTTGTAATCATTTGAGAACGTGTCTATGG	17
RHE_PF00286	RpoH	20	ATTGACTAATCCGTCAGTCAATTATAT	15
RHE_PF00329	RpoH	59	CTTGAAATCGAAAAACGCTCGAACCAGAT	17
RHE_PF00330	RpoH	12	CTTGGCGACATGCGCTAGCTGCCGATGA	16
RHE_PF00381	RpoH	25	ATTAAGTAACGAACTGAAGACATGT	13
RHE_PF00382	RpoH	209	GTTGATCCGCCGTGCTGAACGTCGGATTCCCACAT	23
RHE_PF00383	RpoH	35	ATTGTACATTTGGTATGACCAGAT	12
RHE_PF00467	RpoH	177	CTTGGCGCGGCATTCGCATGGTGGCGATCA	18
RHE_CH00145	SigA	64	CTTGCAGTCCAGAAAACCGCTCCTTATAT	17
RHE_CH00233	SigA	96	CTTGTGGGAACACTGAATTCCAGAT	13
RHE_CH00250	SigA	31	CTTGATTCCATCATGAGATAATGT	12
RHE_CH00444	SigA	51	GTTGCAACGACGAGCAATCTAGCGTAAGAA	18
RHE_CH00455	SigA	69	CCTGACCCATTCCGAAAGCGCGATGC	14
RHE_CH00486	SigA	NA	CTGGAAAAGGGAATGCCTTTCCGCGCGCTGA	19
RHE_CH00529	SigA	9	ATTGATGACCCGCGCCAATCAA	10
RHE_CH00563	SigA	16	CGTGAAAGACGAAGCAATTGCCAGGCACGAGGA	21
RHE_CH00851	SigA	21	ATTGCCGAGTCAGCGATCACTCTAG	13
RHE_CH00855	SigA	36	CTTGCAAGCGTGCGCCCTTGACAGAAG	15
RHE_CH01170	SigA	NA	ATTGAGCAGCCGAAGAGTTGAGGGACGCTGA	19
RHE_CH01175	SigA	9	CTTGACTAAATACATTGATATCAATAG	15
RHE_CH01176	SigA	4	ATTGATATCAATGTATTTAGTCAAGGAGAA	18
RHE_CH01244	SigA	22	CTTGGCGTCTCCTTGTGTCCATGT	12
RHE_CH02053	SigA	24	GTTGAATTAATCCGCATCGGGGAAAAAATTGTGA	22
RHE_CH02085	SigA	46	ATTTACAAAAGTAATACTATAT	10
RHE_CH02112	SigA	NA	ATTTACCCGCCGCGCCGCACGGCTGA	14
RHE_CH02122	SigA	NA	CTTGCATGATGATAGCTACTGCTGTAGTGACTAT	22
RHE_CH02284	SigA	14	ATTGACAGAGTCATGGTGACAATAT	13
RHE_CH02298	SigA	26	CTTGACAGATAATCGATTATTATTATAG	16
RHE_CH02396	SigA	23	CGTGAAGCGGCCGGGGCGCATTTG	12
RHE_CH02398	SigA	50	CTTGAGCGCATTGCCCGCCAGATCCGATTGC	19
RHE_CH02417	SigA	66	ATTCACGGGAGGTTAATCCGCGAATTCCTAGAA	21
RHE_CH02453	SigA	16	TTTGATGTACGTACCTCAACTATAA	13
RHE_CH02457	SigA	15	ATTGCCGGACGGCGGCTATGCGCCGTCCATTTC	21
RHE_CH02503	SigA	4	CTTGGTAACTGCCAATGATGCAAAGGAGGA	18
RHE_CH02888	SigA	67	CTTGACACTCGCCGGAACCTGAAGAA	14
RHE_CH02890	SigA	25	CTTCATGTAAGCTCATTAACAGCATCGCCAGAC	21
RHE_CH02898	SigA	229	ATTTACCAAGTGGGGATGATCGAGAA	14
RHE_CH02937	SigA	37	CTTGCCGTGTTTAGTGTCGAGGCAATCCCTGA	20
RHE_CH03012	SigA	9	GTTGTCCGGCCATCGAAACCAAGGA	13
RHE_CH03274	SigA	94	CTTGGTAAAAAAGTTCCGGAACGGCAGGA	17
RHE_CH03474	SigA	65	GTTCACGTCTCATTGTTCGGAATGG	13
RHE_CH03508	SigA	35	GTTGTCTTTCGCGTCTCCCGCCCTAC	14
RHE_CH03615	SigA	69	CTTGCCTAAATCTTGCCGGCATATGATTAATGA	21
RHE_CH03646	SigA	41	CTTGCCTTTGACCTCTCGGCGAGTCTGT	16
RHE_CH03682	SigA	56	GTTGACTTTTTTTGTGGGTTGAT	11
RHE_CH03715	SigA	72	GTTGAATTCGGCCGCGAGCCTTTGAGCGAATGG	21
RHE_CH03716	SigA	13	TTTGAAAGCGGCGGAAGCGCTCGACTATCA	18
RHE_CH03718	SigA	78	GTTGAAGTCATGTCCAGAATAT	10
RHE_CH03723	SigA	60	CGTGACTCGATCCTGTCGCAACTCTGCGACACTGT	23
RHE_CH03736	SigA	69	ATTGAATTTGCAATGCTCCGCTCGACGGAATAA	21
RHE_CH03776	SigA	46	CTTGACAAAATATATGATGTCCATCATCA	17
RHE_CH03845	SigA	82	GTTGCATGAGAAAACCTTTTCTCA	12
RHE_CH04029	SigA	42	CGTGATGAATGAGACTCTGACCAAGATCCTGT	20
RHE_PA00028	SigA	16	CTTGCGGGAACACCGCTCGATGCTGCCATCA	19
RHE_PA00040	SigA	16	CTTGATGGATCGCGCCTGAGGGGTAATGT	17
RHE_PA00129	SigA	26	CTTTATCATCGTTATCGTTCAGAA	12
RHE_PA00131	SigA	26	CTTGAACCACGGCTTAGCGGGGGGCGGCTATGA	21
RHE_PA00158	SigA	52	CTTGCGCTTTGGCGATTGAAGGA	11
RHE_PA00164	SigA	22	CTTTACGGGGTACGTGAGCTGTATTATAT	17
RHE_PB00019	SigA	215	ATTGGCCAGCTCTCCCAGGTCCATAC	14
RHE_PB00032	SigA	35	GTTGACATATTTACAATAACGAGAGAACGATAG	21
RHE_PB00078	SigA	164	ATTCACGTATTGAAATATATTTC	11
RHE_PB00150	SigA	6	CGTGAAAGATCGGCAATTGAAAAGGGAGGA	18
RHE_PC00119	SigA	4	GTTGCAGCTCGAGGCATTCAACACATGGGAGGA	21
RHE_PC00147	SigA	31	CTTGACTATCGATGAATGTTATCGATAA	16
RHE_PC00158	SigA	25	CTTCACGCGGCGAATGCAGCAGAA	12
RHE_PC00158	SigA	7	CGTGAAATGCTGCGGCAAGAATTAGGA	15
RHE_PC00213	SigA	41	GGTGACCGCTCCGGTCGCCTGGTTCGGACACTGA	22
RHE_PC00219	SigA	141	CTTGCGCCGCAGAACGTCCCCCGAGCTGAAGAA	21
RHE_PCH00143	SigA	52	CTTGACATCGCTTTTCCGAATTATATG	15
RHE_PD00082	SigA	9	ATTGAACTAGGCCATTTGGACTAGAA	14
RHE_PD00084	SigA	18	GTTGAAAATTGTCTGATAATCT	10
RHE_PD00107	SigA	30	TTTGACAGATTATCATACAATCT	11
RHE_PD00108	SigA	25	CTTGATCCATCCGGTGGCAGCACTGTGATGA	19
RHE_PD00113	SigA	29	ATTGACAGATTGTCTGCTAAAATGTCTTCTAA	20
RHE_PD00114	SigA	23	GTTGACAGATTGTCTGCTGATCTGTTTATCT	19
RHE_PD00126	SigA	24	ATTGACTGATTGTCTGACGATGA	11
RHE_PD00127	SigA	21	CTTGACGGATTGTCCGATAGTGCGACAATAT	19
RHE_PD00128	SigA	103	ATTGACAGATTGTCTGATAGCTCATAC	15
RHE_PD00149	SigA	30	CCTGACTCCAGGCCGGACCGAATGA	13
RHE_PD00155	SigA	NA	CTTCAAGTGGTCGAGCTCGTTCGCCGCGCGCTCCTAT	25
RHE_PD00235	SigA	28	CGTGAACCGAGAGCTCCACGTGCAGGA	15
RHE_PD00258	SigA	NA	ATTGAACCGAACCGAATTGGCGCAGGA	15
RHE_PD00353	SigA	22	CTTGACGTCACCACGGACGCGCCCGACAGCTCATCA	24
RHE_PE00073	SigA	44	CTTGCCGCCCCGCCGCTCTTTCTTTTCCAGAA	20
RHE_PE00077	SigA	116	CTTGCATATCACAAAATATCTCATAT	14
RHE_PE00100	SigA	5	CTTGATTGAGAGCGGCTTGGGAGATACCTGGGAGAA	24
RHE_PE00162	SigA	28	GTTGATCATCGGCCAGAGCATGA	11
RHE_PE00177	SigA	9	CTTGTCTCCCTGCTATCCTTGGAAGCGAGGA	19
RHE_PE00184	SigA	44	CTTGTGTCCATCCGTTCTTTCTAC	12
RHE_PE00208	SigA	11	CTTCACGTTTCCCGCTTGGTCTTTTCATCA	18
RHE_PE00253	SigA	26	CTTGAACAGCCGGAGGCCATTTCCAATAT	17
RHE_PF00067	SigA	19	GTTGACCAGCTGCGCGCTTGAGGAGAA	15
RHE_PF00122	SigA	9	ATTGATCGGCGCAAATTGCATTTCTTTGGAGAA	21
RHE_PF00177	SigA	65	ATTGTCTTTGCGAGCTCTCGTTCGGGTGATTCCGAA	24
RHE_PF00234	SigA	39	CTTGTAATCATTTGAGAACGTGTCTAT	15
RHE_PF00286	SigA	20	ATTGACTAATCCGTCAGTCAATTATATA	16
RHE_PF00307	SigA	56	ATGGACGGACGGTTTACCCGTCTGCGACTGA	19
RHE_PF00329	SigA	47	CTTGAAATCGAAAAACGCTCGAACCAGAT	17
RHE_PF00330	SigA	12	CTTGGCGACATGCGCTAGCTGCCGATGA	16
RHE_PF00366	SigA	32	CTTGACAGCTTCAATCGCTAGCACGATGC	17
RHE_PF00382	SigA	68	CTTGCAGAGGCTCTGGAATTAGGTTAGAT	17
RHE_PF00467	SigA	200	CTTGAGATGGTCCGAGATCGGCAGAA-	15
RHE_CH00013	RpoE	36	GGAACTCGATATGGCCTGGACCGATT	17
RHE_CH00145	RpoE	159	GCAACACATTCGTTTTGCTGGATT	15
RHE_CH00344	RpoE	47	GGAAGATGGCATTTTCCTTTCGTT	15
RHE_CH00358	RpoE	37	GGAATGATCGGGCGGCTGTT	11
RHE_CH00444	RpoE	87	GCAACGACGAGCAATCTAGCGTAAGAACGTT	22
RHE_CH00479	RpoE	44	GGAACTTTGAGTCCGCCGTGACGTT	16
RHE_CH00499	RpoE	3	GCAACCGGATAGTGTTGAGAGAATT	16
RHE_CH00563	RpoE	30	AGAACGGCCGTGAAAGACGAAGCAATT	18
RHE_CH00745	RpoE	5	GCAACGTCACTTTCCAGGAGTT	13
RHE_CH00851	RpoE	43	CGAACCGGCGCGGCAAGGATGATGCATT	19
RHE_CH00852	RpoE	58	GGAATGACCGCGGCAGAGGTT	12
RHE_CH00965	RpoE	50	GGAACGAATAGGCGCGAGTGACGTT	16
RHE_CH01019	RpoE	36	TGAACGACGTTCAAGATAAATT	13
RHE_CH01176	RpoE	37	GGAATTTCAACCGAATTTGACATGCTCTATT	22
RHE_CH01238	RpoE	10	GGAACAACATCATTATTGTTTGTCCATT	19
RHE_CH01294	RpoE	14	GGAAACTCCGCGCGGCTCGATTGTT	16
RHE_CH01400	RpoE	31	AACAGCTTTCGGGCCAAGACGTT	14
RHE_CH01552	RpoE	37	AGAACCGCACCGACCTAACATT	13
RHE_CH01745	RpoE	49	AGAACGCAAGAACTTTGCACGTGTT	16
RHE_CH01933	RpoE	4	GAAACGACAAACCCATAGGGAGGGTT	17
RHE_CH02054	RpoE	44	AGAACCTTCCGGCGCTCCTGCCAATT	17
RHE_CH02112	RpoE	NA	TGAACAACCGATGAACATGCCATT	15
RHE_CH02112	RpoE	NA	TGAACATGCCATTCAAGGCCGTT	14
RHE_CH02121	RpoE	NA	GCAACGGACTAGCTTCAGTCAATT	15
RHE_CH02172	RpoE	31	GGAACCTTTCGGGCCGCCATTTCGTT	17
RHE_CH02400	RpoE	200	GCAACGGCCTCAATCTTCTCAACGTT	17
RHE_CH02417	RpoE	147	TGAACGAAAGCAGACTGCAACATT	15
RHE_CH02457	RpoE	55	GGAAGGGGGCGCAATGACCGACAATT	17
RHE_CH02503	RpoE	38	GGAACCAACTCCGCTCCCCATCGTT	16
RHE_CH02551	RpoE	99	GAAACCTGAACCTTTTCAGTAGATT	16
RHE_CH02971	RpoE	25	CGAACGGCTCGGGAGGCCGGAGTTCGTT	19
RHE_CH03012	RpoE	31	GGAACATCGTGGAACGCCGCGCGTT	16
RHE_CH03274	RpoE	143	GGAACTTTTTTTGTCGCGCCGCATT	16
RHE_CH03474	RpoE	18	GAAACGGCAGCCGTTCAAGGGGAAAGCAGTT	22
RHE_CH03615	RpoE	79	GGAAATGTCGGAAATACTGTT	12
RHE_CH03625	RpoE	68	TGAACTGCCGTGCCCATGCCATT	14
RHE_CH03650	RpoE	54	GGAAAAATAATGCCGCGATCGCCCCGCTGGTT	23
RHE_CH03681	RpoE	85	CGAACCGCATCGGCGGCCTCTTTTCCAGATT	22
RHE_CH03718	RpoE	505	GTAACGCGATGCACAAACCATCCGTT	17
RHE_CH03736	RpoE	98	GGAATAAACTTACCCTTCAGGAAAGGATT	20
RHE_CH03836	RpoE	31	GAAACCTTTGGCTCGCCGGCTCGTT	16
RHE_CH04026	RpoE	58	AGAACCCCATTCAGTCCGGACAGCGATGTT	21
RHE_PA00020	RpoE	99	GAAACGCTTTCGCAGGACACCGCGTT	17
RHE_PA00036	RpoE	1	GCAACTGTATCGCTGGCGTCAGTT	15
RHE_PA00067	RpoE	14	GGAACAAAATCGTTCCAATT	11
RHE_PA00129	RpoE	22	AGAACCCGCTGTACGAAGTCGTACTCGTT	20
RHE_PB00004	RpoE	23	GGAACTTAGATCAGCCGAATTGGTT	16
RHE_PB00019	RpoE	123	GAAACGAGCACCAGATCGCGTT	13
RHE_PB00032	RpoE	55	GCAACAAAAATCGCGATTTTTTGTT	16
RHE_PC00046	RpoE	28	TGAACAGGGTGGTACACTCTTGTT	15
RHE_PC00047	RpoE	15	GTAACAAGAGTGTACCACCCTGTT	15
RHE_PC00119	RpoE	23	GGAAAGCTTGCCGTCGACTGCATCGGTT	19
RHE_PC00143	RpoE	47	GAAACTCACTTGACATCGCTTTTCCGAATT	21
RHE_PC00158	RpoE	11	AGAACGCGTGAAATGCTGCGGCAAGAATT	20
RHE_PC00232	RpoE	16	GGAATCGCCAGACTCACGATCAATT	16
RHE_PD00082	RpoE	8	TGAACTAGGCCATTTGGACTAGAAT	16
RHE_PD00108	RpoE	12	TGAACGTACAGTAGTTCATCAGAAATT	18
RHE_PD00110	RpoE	16	GGAAGTGCGGCTTCCCAACAACATCATT	19
RHE_PD00155	RpoE	NA	GTAACCCACGCTTCAAGTGGTCGAGCTCGTT	22
RHE_PD00155	RpoE	NA	GGAAAGCGGAAGATATTTCAGTT	14
RHE_PD00258	RpoE	NA	CGAACCGAATTGGCGCAGGACCATT	16
RHE_PD00352	RpoE	NA	GGAACTTTAGCGCTTTCGCGAAAAGTT	18
RHE_PE00089	RpoE	232	GAAACCGTCCTCATCGACTGTCCGTT	17
RHE_PE00184	RpoE	51	GCAACGGCCGCGCTTGTGTCCATCCGTT	19
RHE_PE00208	RpoE	20	GGAACTTTCGAACCACCTTCACGTT	16
RHE_PE00252	RpoE	26	GGAACAACGATCGCCGCTATTTCGTT	17
RHE_PF00239	RpoE	13	GCAACCGGCGCGGGATGGCGCCACGAGATT	21
RHE_PF00328	RpoE	147	GGAACAGAAGCCCGGCTCCTGCGTT	16
RHE_PF00329	RpoE	47	CGAACGCAGGAGCCGGGCTTCTGTT	16
RHE_PF00367	RpoE	46	GCAACTCGCATGATTTTTCCTCCCTATATT	21
RHE_PF00374	RpoE	NA	GGAAGCGTGCATAAATGGGAGGAAACGTT	20
RHE_PF00375	RpoE	13	CGAACTCTCGGAGGAGGAGAGGATT	16
RHE_PF00383	RpoE	15	GGAAAGCCGCTGAGATTGCCGGGTATT	18
RHE_PF00473	RpoE	3	GAAACGGTCACGCGCCATCGATT	14
###
####			* Distance betwee the last nucleotide of the -10 motif and the first nucleotideof the translational start codon annotated in R.etli CFN42 genome. NA, not applicable

## Sheet: RpoH
RHE_CH00014	RpoH	NA	CCTGAAGCGCTTCGCCTTTCGCGAGGAACTCGATAT	24
RHE_CH00145	RpoH	64	CTTGCAGTCCAGAAAACCGCTCCTTATAT	17
RHE_CH00233	RpoH	176	CTTGTGGGAACACTGAATTCCAGAT	13
RHE_CH00250	RpoH	17	CTTGATTCCATCATGAGATAATGTATTT	16
RHE_CH00440	RpoH	58	CTTTAATCAATTTCGCTGATAT	10
RHE_CH00444	RpoH	127	GTTACAATATTCTTCGGCATTCAACAT	15
RHE_CH00514	RpoH	19	TTTGCGCAGGACGCCTGATTAAATCGTCCCGATTT	23
RHE_CH00526	RpoH	26	ATTGCGATCTAACTCTAAAACTGGTATAGATGT	21
RHE_CH00529	RpoH	30	GTTGCCGAGGCAGCCGCTTCTGCTGAAGCCCATAA	23
RHE_CH00552	RpoH	56	CTTGCGTTTTGCTATCAGTTATCT	12
RHE_CH00560	RpoH	22	CTTGGGCTTTGCCCGGGCTGCAATCTTCTATGA	21
RHE_CH00594	RpoH	24	CTCGAAAGAGGGATTACGCGGCCGATGA	16
RHE_CH00855	RpoH	NA	GTTGCCGAGCGCGCCAAGGCGACCATTT	16
RHE_CH01019	RpoH	31	CATGAACGACGTTCAAGATAAATTTTGAA	17
RHE_CH01029	RpoH	41	CTTGTGCACATACCCGATATCGATCATAT	17
RHE_CH01176	RpoH	16	TTTGACATGCTCTATTTCTATTGATAT	15
RHE_CH01237	RpoH	28	GTTGATGGCCGCAAAATTTTGCGCCACCT	17
RHE_CH01244	RpoH	12	CTTGGCGTCTCCTTGTGTCCATGT	12
RHE_CH01552	RpoH	25	GTTGAGAACCGCACCGACCTAACATTA	15
RHE_CH01745	RpoH	20	TTTGAGCCATAGTTTGCATAGAAAATGCAATCT	21
RHE_CH01988	RpoH	38	ATTGACGCCGGAACCAAAACGCGCTACAA	17
RHE_CH02085	RpoH	26	TTTACAAAAGTAATACTATAT	9
RHE_CH02119	RpoH	11	CTTGCGCTGGAAATGGCCTACACTT	13
RHE_CH02172	RpoH	14	GTTGAAGCGGCATCCCATGA	8
RHE_CH02284	RpoH	14	CTTAATATTGACAGAGTCATGGTGACAATAT	19
RHE_CH02298	RpoH	22	CTTGACAGATAATCGATTATTA	10
RHE_CH02396	RpoH	12	TTTGCCGCCGCGGCCGCCGCCTGATCT	15
RHE_CH02400	RpoH	72	CTTGCGGTCGGCGCAGAGACCATTC	13
RHE_CH02453	RpoH	16	TTTGATGTACGTACCTCAACTATAA	13
RHE_CH02457	RpoH	NA	CTTCAAGACTTATTGAGGCACATCA	13
RHE_CH02551	RpoH	44	CCTGAACCTTTTCAGTAGATTACAAATCGTCCATGT	24
RHE_CH02578	RpoH	18	GTTGTTATCTCGCACAAGTGATCCTATAA	17
RHE_CH02578	RpoH	64	CTTGGACATGCTTCCTCCATCTGATTGCCAATT	21
RHE_CH02579	RpoH	16	CTTGTGCGAGATAACAACTAGTT	11
RHE_CH02761	RpoH	38	TTTGTCCCGGTATGGAACGTTTTTCGACAT	18
RHE_CH02886	RpoH	14	GTTGCCCCGATTTCTCAATTCCAATTT	15
RHE_CH02888	RpoH	179	GTTAACAACGCTGTCATAATCCATGT	14
RHE_CH02898	RpoH	354	GTTAAAATCGACTGGACAATTGGTATTT	16
RHE_CH02910	RpoH	13	TTTGCCGCGAAGCCGGGTATGGTTTGCCCGCCATCA	24
RHE_CH03096	RpoH	85	GTTGCAACGCAAAGCCTTTGCGATAA	14
RHE_CH03165	RpoH	213	TTTGGTATATCGTTAAAAAGTATTACTT	16
RHE_CH03396	RpoH	82	GTTGGCCGCTCCACTGTCACCACCTGTACCACAT	22
RHE_CH03454	RpoH	26	CTTGACGTGATCGCATCCGGCTCCGCCACAA	19
RHE_CH03473	RpoH	48	CATGAAGCCGCATTATCTTATCCTCGCTATCA	20
RHE_CH03615	RpoH	69	CTTGCCTAAATCTTGCCGGCATAT	12
RHE_CH03625	RpoH	64	TTTGAACTGCCGTGCCCATGCCATTATAT	17
RHE_CH03643	RpoH	45	CTTACTCCCGCCGAAATGCGTGCTACAA	16
RHE_CH03646	RpoH	149	TTTACATCGCGCATGTAAAGGTTTACAT	16
RHE_CH03672	RpoH	25	CTTAGATACATTCAGACTGTAT	10
RHE_CH03716	RpoH	13	TTTGAAAGCGGCGGAAGCGCTCGACTATCA	18
RHE_CH03718	RpoH	147	GTTGAAGTCATGTCCAGAATATCA	12
RHE_CH03720	RpoH	22	CTTGTCAAACAGAAGCATCCCTCCTACAT	17
RHE_CH03729	RpoH	83	CTTGTGAAAAATCCGATACTAGGGCACAATTT	20
RHE_CH03753	RpoH	119	TTTAAACTCCCGAAACAGCGTACCATAT	16
RHE_CH03776	RpoH	79	CTTGACAAAATATATGATGTCCATCA	14
RHE_CH03845	RpoH	228	CCTGAATTCGCATCGGCCTTTTCCACGT	16
RHE_CH03940	RpoH	87	CTTGTTTGCCCCGCGCGAAAGCCTCATAT	17
RHE_CH04007	RpoH	26	GTTGCGAGAGCGCCAAGGGGTGATTT	14
RHE_CH04035	RpoH	NA	CTTGCCGATTGGTTCTATATAGGTTCTATTG	19
RHE_PA00028	RpoH	16	CTTGCGGGAACACCGCTCGATGCTGCCATCA	19
RHE_PA00131	RpoH	37	CTTGAACCACGGCTTAGCGGGGGGCGGCTATGA	21
RHE_PA00137	RpoH	12	GTTAGAATGTCACTCTCTTCCCGTTT	14
RHE_PB00032	RpoH	68	TTTAATTATAATATTTCTTGCCATAA	14
RHE_PB00032	RpoH	48	GTTGCAACAAAAATCGCGATTTTTTGTTGACATAT	23
RHE_PB00090	RpoH	16	TTTAACCATGCCCAAATAATGAGCAAGGGATATTT	23
RHE_PC00046	RpoH	31	GTTGGTCATGATTGCTCCGATGT	11
RHE_PC00047	RpoH	10	GTTGGTAACAAGAGTGTACCACCCTGTTCACAT	21
RHE_PC00078	RpoH	50	TTTGCAAAGTGAAACTCGGCTGCTACCA	16
RHE_PC00119	RpoH	11	GTTGCAGCTCGAGGCATTCAACACAT	14
RHE_PC00143	RpoH	53	CTTGACATCGCTTTTCCGAATTATAT	14
RHE_PC00147	RpoH	26	CTTGACTATCGATGAATGTTATCGATAACATAT	21
RHE_PC00171	RpoH	30	TTTAGATCACATGTACATTATAT	11
RHE_PC00219	RpoH	171	GTTGCAATGCAGCGAGTAGAGACTGCTTCATCT	21
RHE_PC00232	RpoH	18	CTTGACGGAATCGCCAGACTCACGATCA	16
RHE_PD00082	RpoH	NA	ATTGAACTAGGCCATTTGGACTAGAATTTCCACTT	23
RHE_PD00084	RpoH	18	GTTGAAAATTGTCTGATAATCTGTCAAATATGA	21
RHE_PD00106	RpoH	38	CTTCAAAAATATTTGACAGATTATCA	14
RHE_PD00106	RpoH	39	TTTGACAGATTATCATACAATCT	11
RHE_PD00114	RpoH	23	GTTGACAGATTGTCTGCTGATCTGTTTATCT	19
RHE_PD00127	RpoH	24	CTTGACGGATTGTCCGATAGTGCGACAA	16
RHE_PD00258	RpoH	NA	ATTGAACCGAACCGAATTGGCGCAGGACCATTT	21
RHE_PE00073	RpoH	44	CTTGCCGCCCCGCCGCTCTTTCT	11
RHE_PE00077	RpoH	55	CTTGCATATCACAAAATATCTCATATGGTACCATAT	24
RHE_PE00100	RpoH	12	CTTGATTGAGAGCGGCTTGGGAGATACCT	17
RHE_PE00164	RpoH	16	CTAGAAGAAGAACGTTCAACCGCGGTCCTATCC	21
RHE_PE00177	RpoH	22	CTTGCCTCTTGTCTCCCTGCTATCC	13
RHE_PE00184	RpoH	42	CTTGTGTCCATCCGTTCTTTCTACAA	14
RHE_PE00243	RpoH	23	TTTGCGAAATGCTAAGATGTCAGACCAATTT	19
RHE_PE00252	RpoH	20	CTGGAACAACGATCGCCGCTATTT	12
RHE_PE00253	RpoH	14	CTTGAACAGCCGGAGGCCATTTCCAATAT	17
RHE_PE00290	RpoH	16	CTTTAACGGATACGAAATAAATATGA	14
RHE_PE00359	RpoH	113	GTTGTAAACCACACCCATGACAACGTCGACAT	20
RHE_PE00373	RpoH	26	TTTGAGTGGCAATAAAACCGATGT	12
RHE_PF00094	RpoH	10	TTTACAACTAACATGTCAGCCTGCTACTT	17
RHE_PF00122	RpoH	19	CTTGAATTTTGAGCCTGGTTTCGCCAATT	17
RHE_PF00177	RpoH	141	TTTGACAAATGGGAAATTTTCCCATTT	15
RHE_PF00234	RpoH	68	GTTGTGTCTGATACGGCATGGCTATCG	15
RHE_PF00234	RpoH	36	CTTGTAATCATTTGAGAACGTGTCTATGG	17
RHE_PF00286	RpoH	20	ATTGACTAATCCGTCAGTCAATTATAT	15
RHE_PF00329	RpoH	59	CTTGAAATCGAAAAACGCTCGAACCAGAT	17
RHE_PF00330	RpoH	12	CTTGGCGACATGCGCTAGCTGCCGATGA	16
RHE_PF00381	RpoH	25	ATTAAGTAACGAACTGAAGACATGT	13
RHE_PF00382	RpoH	209	GTTGATCCGCCGTGCTGAACGTCGGATTCCCACAT	23
RHE_PF00383	RpoH	35	ATTGTACATTTGGTATGACCAGAT	12
RHE_PF00467	RpoH	177	CTTGGCGCGGCATTCGCATGGTGGCGATCA	18

## Sheet: SigA
RHE_CH00145	SigA	64	CTTGCAGTCCAGAAAACCGCTCCTTATAT	17
RHE_CH00233	SigA	96	CTTGTGGGAACACTGAATTCCAGAT	13
RHE_CH00250	SigA	31	CTTGATTCCATCATGAGATAATGT	12
RHE_CH00444	SigA	51	GTTGCAACGACGAGCAATCTAGCGTAAGAA	18
RHE_CH00455	SigA	69	CCTGACCCATTCCGAAAGCGCGATGC	14
RHE_CH00486	SigA	NA	CTGGAAAAGGGAATGCCTTTCCGCGCGCTGA	19
RHE_CH00529	SigA	9	ATTGATGACCCGCGCCAATCAA	10
RHE_CH00563	SigA	16	CGTGAAAGACGAAGCAATTGCCAGGCACGAGGA	21
RHE_CH00851	SigA	21	ATTGCCGAGTCAGCGATCACTCTAG	13
RHE_CH00855	SigA	36	CTTGCAAGCGTGCGCCCTTGACAGAAG	15
RHE_CH01170	SigA	NA	ATTGAGCAGCCGAAGAGTTGAGGGACGCTGA	19
RHE_CH01175	SigA	9	CTTGACTAAATACATTGATATCAATAG	15
RHE_CH01176	SigA	4	ATTGATATCAATGTATTTAGTCAAGGAGAA	18
RHE_CH01244	SigA	22	CTTGGCGTCTCCTTGTGTCCATGT	12
RHE_CH02053	SigA	24	GTTGAATTAATCCGCATCGGGGAAAAAATTGTGA	22
RHE_CH02085	SigA	46	ATTTACAAAAGTAATACTATAT	10
RHE_CH02112	SigA	NA	ATTTACCCGCCGCGCCGCACGGCTGA	14
RHE_CH02122	SigA	NA	CTTGCATGATGATAGCTACTGCTGTAGTGACTAT	22
RHE_CH02172	SigA	14	GTTGAAGCGGCATCCCATGA	8
RHE_CH02284	SigA	14	ATTGACAGAGTCATGGTGACAATAT	13
RHE_CH02298	SigA	26	CTTGACAGATAATCGATTATTATTATAG	16
RHE_CH02396	SigA	23	CGTGAAGCGGCCGGGGCGCATTTG	12
RHE_CH02398	SigA	50	CTTGAGCGCATTGCCCGCCAGATCCGATTGC	19
RHE_CH02417	SigA	66	ATTCACGGGAGGTTAATCCGCGAATTCCTAGAA	21
RHE_CH02453	SigA	16	TTTGATGTACGTACCTCAACTATAA	13
RHE_CH02457	SigA	15	ATTGCCGGACGGCGGCTATGCGCCGTCCATTTC	21
RHE_CH02503	SigA	4	CTTGGTAACTGCCAATGATGCAAAGGAGGA	18
RHE_CH02888	SigA	67	CTTGACACTCGCCGGAACCTGAAGAA	14
RHE_CH02890	SigA	25	CTTCATGTAAGCTCATTAACAGCATCGCCAGAC	21
RHE_CH02898	SigA	229	ATTTACCAAGTGGGGATGATCGAGAA	14
RHE_CH02937	SigA	37	CTTGCCGTGTTTAGTGTCGAGGCAATCCCTGA	20
RHE_CH03012	SigA	9	GTTGTCCGGCCATCGAAACCAAGGA	13
RHE_CH03274	SigA	94	CTTGGTAAAAAAGTTCCGGAACGGCAGGA	17
RHE_CH03474	SigA	65	GTTCACGTCTCATTGTTCGGAATGG	13
RHE_CH03508	SigA	35	GTTGTCTTTCGCGTCTCCCGCCCTAC	14
RHE_CH03615	SigA	69	CTTGCCTAAATCTTGCCGGCATATGATTAATGA	21
RHE_CH03646	SigA	41	CTTGCCTTTGACCTCTCGGCGAGTCTGT	16
RHE_CH03682	SigA	56	GTTGACTTTTTTTGTGGGTTGAT	11
RHE_CH03715	SigA	72	GTTGAATTCGGCCGCGAGCCTTTGAGCGAATGG	21
RHE_CH03716	SigA	13	TTTGAAAGCGGCGGAAGCGCTCGACTATCA	18
RHE_CH03718	SigA	78	GTTGAAGTCATGTCCAGAATAT	10
RHE_CH03723	SigA	60	CGTGACTCGATCCTGTCGCAACTCTGCGACACTGT	23
RHE_CH03736	SigA	69	ATTGAATTTGCAATGCTCCGCTCGACGGAATAA	21
RHE_CH03776	SigA	46	CTTGACAAAATATATGATGTCCATCATCA	17
RHE_CH03845	SigA	82	GTTGCATGAGAAAACCTTTTCTCA	12
RHE_CH04029	SigA	42	CGTGATGAATGAGACTCTGACCAAGATCCTGT	20
RHE_PA00028	SigA	16	CTTGCGGGAACACCGCTCGATGCTGCCATCA	19
RHE_PA00040	SigA	16	CTTGATGGATCGCGCCTGAGGGGTAATGT	17
RHE_PA00129	SigA	26	CTTTATCATCGTTATCGTTCAGAA	12
RHE_PA00131	SigA	26	CTTGAACCACGGCTTAGCGGGGGGCGGCTATGA	21
RHE_PA00158	SigA	52	CTTGCGCTTTGGCGATTGAAGGA	11
RHE_PA00164	SigA	22	CTTTACGGGGTACGTGAGCTGTATTATAT	17
RHE_PB00019	SigA	215	ATTGGCCAGCTCTCCCAGGTCCATAC	14
RHE_PB00032	SigA	35	GTTGACATATTTACAATAACGAGAGAACGATAG	21
RHE_PB00078	SigA	164	ATTCACGTATTGAAATATATTTC	11
RHE_PB00150	SigA	6	CGTGAAAGATCGGCAATTGAAAAGGGAGGA	18
RHE_PC00119	SigA	4	GTTGCAGCTCGAGGCATTCAACACATGGGAGGA	21
RHE_PC00147	SigA	31	CTTGACTATCGATGAATGTTATCGATAA	16
RHE_PC00158	SigA	25	CTTCACGCGGCGAATGCAGCAGAA	12
RHE_PC00158	SigA	7	CGTGAAATGCTGCGGCAAGAATTAGGA	15
RHE_PC00213	SigA	41	GGTGACCGCTCCGGTCGCCTGGTTCGGACACTGA	22
RHE_PC00219	SigA	141	CTTGCGCCGCAGAACGTCCCCCGAGCTGAAGAA	21
RHE_PCH00143	SigA	52	CTTGACATCGCTTTTCCGAATTATATG	15
RHE_PD00082	SigA	9	ATTGAACTAGGCCATTTGGACTAGAA	14
RHE_PD00084	SigA	18	GTTGAAAATTGTCTGATAATCT	10
RHE_PD00107	SigA	30	TTTGACAGATTATCATACAATCT	11
RHE_PD00108	SigA	25	CTTGATCCATCCGGTGGCAGCACTGTGATGA	19
RHE_PD00113	SigA	29	ATTGACAGATTGTCTGCTAAAATGTCTTCTAA	20
RHE_PD00114	SigA	23	GTTGACAGATTGTCTGCTGATCTGTTTATCT	19
RHE_PD00126	SigA	24	ATTGACTGATTGTCTGACGATGA	11
RHE_PD00127	SigA	21	CTTGACGGATTGTCCGATAGTGCGACAATAT	19
RHE_PD00128	SigA	103	ATTGACAGATTGTCTGATAGCTCATAC	15
RHE_PD00149	SigA	30	CCTGACTCCAGGCCGGACCGAATGA	13
RHE_PD00155	SigA	NA	CTTCAAGTGGTCGAGCTCGTTCGCCGCGCGCTCCTAT	25
RHE_PD00235	SigA	28	CGTGAACCGAGAGCTCCACGTGCAGGA	15
RHE_PD00258	SigA	NA	ATTGAACCGAACCGAATTGGCGCAGGA	15
RHE_PD00353	SigA	22	CTTGACGTCACCACGGACGCGCCCGACAGCTCATCA	24
RHE_PE00073	SigA	44	CTTGCCGCCCCGCCGCTCTTTCTTTTCCAGAA	20
RHE_PE00077	SigA	116	CTTGCATATCACAAAATATCTCATAT	14
RHE_PE00100	SigA	5	CTTGATTGAGAGCGGCTTGGGAGATACCTGGGAGAA	24
RHE_PE00162	SigA	28	GTTGATCATCGGCCAGAGCATGA	11
RHE_PE00177	SigA	9	CTTGTCTCCCTGCTATCCTTGGAAGCGAGGA	19
RHE_PE00184	SigA	44	CTTGTGTCCATCCGTTCTTTCTAC	12
RHE_PE00208	SigA	11	CTTCACGTTTCCCGCTTGGTCTTTTCATCA	18
RHE_PE00253	SigA	26	CTTGAACAGCCGGAGGCCATTTCCAATAT	17
RHE_PF00067	SigA	19	GTTGACCAGCTGCGCGCTTGAGGAGAA	15
RHE_PF00122	SigA	9	ATTGATCGGCGCAAATTGCATTTCTTTGGAGAA	21
RHE_PF00177	SigA	65	ATTGTCTTTGCGAGCTCTCGTTCGGGTGATTCCGAA	24
RHE_PF00234	SigA	39	CTTGTAATCATTTGAGAACGTGTCTAT	15
RHE_PF00286	SigA	20	ATTGACTAATCCGTCAGTCAATTATATA	16
RHE_PF00307	SigA	56	ATGGACGGACGGTTTACCCGTCTGCGACTGA	19
RHE_PF00329	SigA	47	CTTGAAATCGAAAAACGCTCGAACCAGAT	17
RHE_PF00330	SigA	12	CTTGGCGACATGCGCTAGCTGCCGATGA	16
RHE_PF00366	SigA	32	CTTGACAGCTTCAATCGCTAGCACGATGC	17
RHE_PF00382	SigA	68	CTTGCAGAGGCTCTGGAATTAGGTTAGAT	17
RHE_PF00467	SigA	200	CTTGAGATGGTCCGAGATCGGCAGAA-	15

## Sheet: RpoE
RHE_CH00013	RpoE	36	GGAACTCGATATGGCCTGGACCGATT	17
RHE_CH00145	RpoE	159	GCAACACATTCGTTTTGCTGGATT	15
RHE_CH00344	RpoE	47	GGAAGATGGCATTTTCCTTTCGTT	15
RHE_CH00358	RpoE	37	GGAATGATCGGGCGGCTGTT	11
RHE_CH00444	RpoE	87	GCAACGACGAGCAATCTAGCGTAAGAACGTT	22
RHE_CH00479	RpoE	44	GGAACTTTGAGTCCGCCGTGACGTT	16
RHE_CH00499	RpoE	3	GCAACCGGATAGTGTTGAGAGAATT	16
RHE_CH00563	RpoE	30	AGAACGGCCGTGAAAGACGAAGCAATT	18
RHE_CH00745	RpoE	5	GCAACGTCACTTTCCAGGAGTT	13
RHE_CH00851	RpoE	43	CGAACCGGCGCGGCAAGGATGATGCATT	19
RHE_CH00852	RpoE	58	GGAATGACCGCGGCAGAGGTT	12
RHE_CH00965	RpoE	50	GGAACGAATAGGCGCGAGTGACGTT	16
RHE_CH01019	RpoE	36	TGAACGACGTTCAAGATAAATT	13
RHE_CH01176	RpoE	37	GGAATTTCAACCGAATTTGACATGCTCTATT	22
RHE_CH01238	RpoE	10	GGAACAACATCATTATTGTTTGTCCATT	19
RHE_CH01294	RpoE	14	GGAAACTCCGCGCGGCTCGATTGTT	16
RHE_CH01400	RpoE	31	AACAGCTTTCGGGCCAAGACGTT	14
RHE_CH01552	RpoE	37	AGAACCGCACCGACCTAACATT	13
RHE_CH01745	RpoE	49	AGAACGCAAGAACTTTGCACGTGTT	16
RHE_CH01933	RpoE	4	GAAACGACAAACCCATAGGGAGGGTT	17
RHE_CH02054	RpoE	44	AGAACCTTCCGGCGCTCCTGCCAATT	17
RHE_CH02112	RpoE	NA	TGAACAACCGATGAACATGCCATT	15
RHE_CH02112	RpoE	NA	TGAACATGCCATTCAAGGCCGTT	14
RHE_CH02121	RpoE	NA	GCAACGGACTAGCTTCAGTCAATT	15
RHE_CH02172	RpoE	31	GGAACCTTTCGGGCCGCCATTTCGTT	17
RHE_CH02400	RpoE	200	GCAACGGCCTCAATCTTCTCAACGTT	17
RHE_CH02417	RpoE	147	TGAACGAAAGCAGACTGCAACATT	15
RHE_CH02457	RpoE	55	GGAAGGGGGCGCAATGACCGACAATT	17
RHE_CH02503	RpoE	38	GGAACCAACTCCGCTCCCCATCGTT	16
RHE_CH02551	RpoE	99	GAAACCTGAACCTTTTCAGTAGATT	16
RHE_CH02971	RpoE	25	CGAACGGCTCGGGAGGCCGGAGTTCGTT	19
RHE_CH03012	RpoE	31	GGAACATCGTGGAACGCCGCGCGTT	16
RHE_CH03274	RpoE	143	GGAACTTTTTTTGTCGCGCCGCATT	16
RHE_CH03474	RpoE	18	GAAACGGCAGCCGTTCAAGGGGAAAGCAGTT	22
RHE_CH03615	RpoE	79	GGAAATGTCGGAAATACTGTT	12
RHE_CH03625	RpoE	68	TGAACTGCCGTGCCCATGCCATT	14
RHE_CH03650	RpoE	54	GGAAAAATAATGCCGCGATCGCCCCGCTGGTT	23
RHE_CH03681	RpoE	85	CGAACCGCATCGGCGGCCTCTTTTCCAGATT	22
RHE_CH03718	RpoE	505	GTAACGCGATGCACAAACCATCCGTT	17
RHE_CH03736	RpoE	98	GGAATAAACTTACCCTTCAGGAAAGGATT	20
RHE_CH03836	RpoE	31	GAAACCTTTGGCTCGCCGGCTCGTT	16
RHE_CH04026	RpoE	58	AGAACCCCATTCAGTCCGGACAGCGATGTT	21
RHE_PA00020	RpoE	99	GAAACGCTTTCGCAGGACACCGCGTT	17
RHE_PA00036	RpoE	1	GCAACTGTATCGCTGGCGTCAGTT	15
RHE_PA00067	RpoE	14	GGAACAAAATCGTTCCAATT	11
RHE_PA00129	RpoE	22	AGAACCCGCTGTACGAAGTCGTACTCGTT	20
RHE_PB00004	RpoE	23	GGAACTTAGATCAGCCGAATTGGTT	16
RHE_PB00019	RpoE	123	GAAACGAGCACCAGATCGCGTT	13
RHE_PB00032	RpoE	55	GCAACAAAAATCGCGATTTTTTGTT	16
RHE_PC00046	RpoE	28	TGAACAGGGTGGTACACTCTTGTT	15
RHE_PC00047	RpoE	15	GTAACAAGAGTGTACCACCCTGTT	15
RHE_PC00119	RpoE	23	GGAAAGCTTGCCGTCGACTGCATCGGTT	19
RHE_PC00143	RpoE	47	GAAACTCACTTGACATCGCTTTTCCGAATT	21
RHE_PC00158	RpoE	11	AGAACGCGTGAAATGCTGCGGCAAGAATT	20
RHE_PC00232	RpoE	16	GGAATCGCCAGACTCACGATCAATT	16
RHE_PD00082	RpoE	8	TGAACTAGGCCATTTGGACTAGAAT	16
RHE_PD00108	RpoE	12	TGAACGTACAGTAGTTCATCAGAAATT	18
RHE_PD00110	RpoE	16	GGAAGTGCGGCTTCCCAACAACATCATT	19
RHE_PD00155	RpoE	NA	GTAACCCACGCTTCAAGTGGTCGAGCTCGTT	22
RHE_PD00155	RpoE	NA	GGAAAGCGGAAGATATTTCAGTT	14
RHE_PD00258	RpoE	NA	CGAACCGAATTGGCGCAGGACCATT	16
RHE_PD00352	RpoE	NA	GGAACTTTAGCGCTTTCGCGAAAAGTT	18
RHE_PE00089	RpoE	232	GAAACCGTCCTCATCGACTGTCCGTT	17
RHE_PE00184	RpoE	51	GCAACGGCCGCGCTTGTGTCCATCCGTT	19
RHE_PE00208	RpoE	20	GGAACTTTCGAACCACCTTCACGTT	16
RHE_PE00252	RpoE	26	GGAACAACGATCGCCGCTATTTCGTT	17
RHE_PF00239	RpoE	13	GCAACCGGCGCGGGATGGCGCCACGAGATT	21
RHE_PF00328	RpoE	147	GGAACAGAAGCCCGGCTCCTGCGTT	16
RHE_PF00329	RpoE	47	CGAACGCAGGAGCCGGGCTTCTGTT	16
RHE_PF00367	RpoE	46	GCAACTCGCATGATTTTTCCTCCCTATATT	21
RHE_PF00374	RpoE	NA	GGAAGCGTGCATAAATGGGAGGAAACGTT	20
RHE_PF00375	RpoE	13	CGAACTCTCGGAGGAGGAGAGGATT	16
RHE_PF00383	RpoE	15	GGAAAGCCGCTGAGATTGCCGGGTATT	18
RHE_PF00473	RpoE	3	GAAACGGTCACGCGCCATCGATT	14
